# Supplementary material for: Synthesis and Systematic Investigation of Lepidiline A and Its Gold(I), Silver(I), and Copper(I) Complexes Using In Vitro Cancer Models and Multipotent Stem Cells
Source: ACS Omega. 2024 Jul 15;9(29):32226–34. doi: 10.1021/acsomega.4c05020 (PMC11270681; doi:10.1021/acsomega.4c05020)
Supplement: Supplementary file 1 — ao4c05020_si_001.cif [file ao4c05020_si_001.cif]

data_global

_publ_section_related_literature ?

_publ_contact_letter 
;
Please consider this CIF for publication as a supplement to our paper.
I certify that this contibution is the
original work of those listed as authors; that it has not been published
before (in any language or medium) and is not being considered for publication
elsewhere; that all authors concur with and are aware of the submission; that
all workers involved in the study are listed as authors or given proper credit
in the acknowledgements; that I have obtained permission for and acknowledged
the source of any excerpts from other copyright works; and that to the best of
my knowledge the paper contains no statements which are libellous, unlawful or
in any way actionable. All coauthors have made significant scientific
contributions to the work reported, including the ideas and their execution,
and share responsibility and accountability for the results.
;

# start Validation Reply Form
_vrf_PLAT031_AgLA
;
PROBLEM: Refined Extinction Parameter Within Range of ... 0.500 Sigma
RESPONSE: The heavy element Ag caused this problem, 
the structure is considered to be correct.
;
_vrf_PLAT094_AgLA
;
PROBLEM: Ratio of Maximum / Minimum Residual Density .... 4.04 Report
RESPONSE: The heavy element Ag caused this problem, 
the structure is considered to be correct.
;
_vrf_PLAT342_AgLA
;
PROBLEM: Low Bond Precision on C-C Bonds ............... 0.02318 Ang.
RESPONSE: The heavy element Ag caused this problem, 
the structure is considered to be correct.
;
_vrf_PLAT971_AgLA
;
PROBLEM: Check Calcd Resid. Dens. 1.26Ang From Cl1 3.24 eA-3
RESPONSE: The heavy element Ag caused this problem, 
as a strong peak,
the structure is considered to be correct.
;
_vrf_PLAT031_AuLA
;
PROBLEM: Refined Extinction Parameter Within Range of ... 2.077 Sigma
RESPONSE: The heavy element Au caused this problem, 
the structure is considered to be correct.
;
_vrf_PLAT201_AuLA
;
PROBLEM: Isotropic non-H Atoms in Main Residue(s) ....... 2 Report
RESPONSE: The heavy element Au caused this problem as these 
two atoms would become non positive definit. However, chemical 
evidence support the structure as they are members of a phenyl ring.
;
# end Validation Reply Form
_publ_requested_category ?

# Loop of author details

loop_
_publ_author_name
_publ_author_address
_publ_author_footnote
_publ_author_email
'Toth, Szilard'
;
Institute of Molecular Life Sciences, HUN-REN Research Centre for Natural
Sciences, Magyar tudosok korutja 2, H-1117, Budapest,
Hungary
;
.
;
?
;
'Szlavik, Marton F.'
;
Servier Research Institute of Medicinal Chemistry, Z\'ahony utca 7, H-1031,
Budapest, Hungary
Hevesy Gyorgy Doctoral School of Chemistry, Eotvos Lor\'and University, Pazmany
Peter setany 1/c, H-1117 Budapest,
Hungary
;
.
.
'Mandel, Reka'
;
Institute of Molecular Life Sciences, HUN-REN Research Centre for Natural
Sciences, Magyar tudosok korutja 2, H-1117, Budapest,
Hungary
;
.
.
'Fekecs, Fanni'
;
Servier Research Institute of Medicinal Chemistry, Zahony utca 7, H-1031,
Budapest,
Hungary
;
.
.
'Tusnady, Gabor'
;
Institute of Molecular Life Sciences, HUN-REN Research Centre for Natural
Sciences, Magyar tudosok korutja 2, H-1117, Budapest,
Hungary
;
.
.
'Vajda, Flora'
;
Institute of Molecular Life Sciences, HUN-REN Research Centre for Natural
Sciences, Magyar tudosok korutja 2, H-1117, Budapest,
Hungary
Doctoral School of Molecular Medicine, Semmelweis University, H-1089, Budapest,
Hungary
;
.
.
'Varga, Nora'
;
Institute of Molecular Life Sciences, HUN-REN Research Centre for Natural
Sciences, Magyar tudosok korutja 2, H-1117, Budapest,
Hungary
Creative Cell Ltd, Puskas Tivadar u. 13., H-1119 Budapest,
Hungary
;
.
.
'Apati, Agota'
;
Institute of Molecular Life Sciences, HUN-REN Research Centre for Natural
Sciences, Magyar tudosok korutja 2, H-1117, Budapest,
Hungary
;
.
.
'Benyei, Attila'
;
University of Debrecen,
Department of Physical Chemistry
Laboratory for X-ray Diffraction
1 Egyetem ter
H-4032
Hungary
;
.
;
benyei.attila@science.unideb.hu
;
'Paczal, Attila'
;
Servier Research Institute of Medicinal Chemistry, Zahony utca 7, H-1031,
Budapest,
Hungary
;
.
.
'Kotschy, Andras'
;
Servier Research Institute of Medicinal Chemistry, Zahony utca 7, H-1031,
Budapest,
Hungary
;
.
.
'Szakacs, Gergely'
;
Institute of Molecular Life Sciences, HUN-REN Research Centre for Natural
Sciences, Magyar tudosok korutja 2, H-1117, Budapest,
Hungary
Medical University of Vienna, Spitalgasse 23, A-1090, Vienna,
Austria
;
.
.


_audit_update_record
;
2024-05-18 # Formatted by publCIF

;
_publcif_datablock.id '{bd591043-5354-401a-881d-dd343aeb81da}'

# publcif _publ_body_element loop start
loop_
_publ_body_element
_publ_body_title
_publ_body_contents

 section 
;
Introduction
; 
;

;
 section 
;
Experimental
; 
;

;
 subsection 
;
Synthesis and crystallization
; 
;

;
 subsection 
;
Refinement
;
;
Crystal data, data collection and structure refinement details are summarized
in Table 1.
;

 section 
;
Results and discussion
; 
;

;
# publcif _publ_body_element loop end
_audit_creation_method                  'APEX4 v2022.1-1'

_publ_requested_journal                 ?

_publ_contact_author_name               'Szilard Toth'
_publ_contact_author_address            

;
Institute of Molecular Life Sciences, HUN-REN Research Centre for Natural Sciences, Magyar tudosok korutja 2, H-1117, Budapest, Hungary
;

_publ_contact_author_email              ?
_publ_contact_author_fax                ?
_publ_contact_author_phone              ?

_publ_section_title                     
;
Synthesis and systematic investigation of Lepidiline A and its gold(I),
silver(I) and copper(I) complexes using in vitro cancer models and multipotent
stem cells
;
_publ_section_abstract                  
;
(type here to add)
;
_publ_section_references                
;
(type here to add)
;

data_AgLA
_publcif_datablock.id '{90fbb640-1d98-4347-b5c9-e5dfa692d712}'

_chemical_name_systematic               ?
_chemical_name_common                   'MSK 004 146A'
_chemical_formula_moiety                'C19 H20 Ag Cl N2'
_chemical_formula_sum                   'C19 H20 Ag Cl N2'
_chemical_formula_iupac                 ?
_chemical_formula_weight                419.69

_chemical_melting_point                 ?

_space_group_crystal_system             triclinic
_space_group_IT_number                  2
_space_group_name_H-M_alt               'P -1'
_space_group_name_Hall                  '-P 1'
loop_
    _space_group_symop_operation_xyz
    'x, y, z'
    '-x, -y, -z'

_cell_length_a                          9.9491(17)
_cell_length_b                          10.1521(19)
_cell_length_c                          10.5802(18)
_cell_angle_alpha                       63.440(6)
_cell_angle_beta                        67.862(6)
_cell_angle_gamma                       86.962(7)
_cell_volume                            876.8(3)
_cell_formula_units_Z                   2
_cell_measurement_reflns_used           3789
_cell_measurement_theta_min             2.2317
_cell_measurement_theta_max             25.3644
_cell_measurement_temperature           293.(2)

_exptl_crystal_description              prism
_exptl_crystal_colour                   colourless
_exptl_crystal_size_max                 0.132
_exptl_crystal_size_mid                 0.073
_exptl_crystal_size_min                 0.055
_exptl_crystal_density_diffrn           1.590
_exptl_crystal_density_meas             ?
_exptl_crystal_density_method           'not measured'
_exptl_crystal_F_000                    424

_exptl_absorpt_coefficient_mu           1.302
_exptl_absorpt_correction_type          multi-scan
_exptl_absorpt_process_details          
;
SADABS-2016/2 - Bruker AXS area detector scaling and absorption correction
;
_exptl_absorpt_correction_T_min         0.64
_exptl_absorpt_correction_T_max         0.93

_exptl_special_details                  
;
; 

_diffrn_ambient_temperature             293.(2)

_diffrn_source                          'microfocus sealed tube'
_diffrn_source_type                     'INCOATEC I\mS 3.0'
_diffrn_source_power                    ?
_diffrn_source_current                  ?
_diffrn_source_voltage                  50

_diffrn_radiation_probe                 x-ray
_diffrn_radiation_type                  ' Mo K\a'
_diffrn_radiation_wavelength            0.71073
_diffrn_radiation_monochromator         'multilayer mirror'

_diffrn_measurement_device              ?
_diffrn_measurement_device_type         'Bruker D8 VENTURE'
_diffrn_measurement_method              '\w and \p scan'

_diffrn_detector_area_resol_mean        7.3910

_diffrn_reflns_number                   12156
_diffrn_reflns_av_R_equivalents         0.1126
_diffrn_reflns_av_unetI/netI            0.0980
_diffrn_reflns_theta_min                2.23
_diffrn_reflns_theta_max                25.65
_diffrn_reflns_theta_full               25.24
_diffrn_measured_fraction_theta_max     0.985
_diffrn_measured_fraction_theta_full    0.985
_diffrn_reflns_limit_h_min              -12
_diffrn_reflns_limit_h_max              12
_diffrn_reflns_limit_k_min              -12
_diffrn_reflns_limit_k_max              12
_diffrn_reflns_limit_l_min              -12
_diffrn_reflns_limit_l_max              12

_refine_special_details                 
;
;

_reflns_number_total                    3269
_reflns_number_gt                       2519
_reflns_threshold_expression            'I > 2\s(I)'
_reflns_Friedel_coverage                0.000
_reflns_Friedel_fraction_max            .
_reflns_Friedel_fraction_full           .

_refine_ls_structure_factor_coef        Fsqd
_refine_ls_matrix_type                  full
_refine_ls_R_factor_all                 0.1208
_refine_ls_R_factor_gt                  0.0969
_refine_ls_wR_factor_gt                 0.2492
_refine_ls_wR_factor_ref                0.2678
_refine_ls_goodness_of_fit_ref          1.055
_refine_ls_restrained_S_all             1.055
_refine_ls_number_reflns                3269
_refine_ls_number_parameters            211
_refine_ls_number_restraints            0
_refine_ls_number_constraints           ?
_refine_ls_hydrogen_treatment           constr
_refine_ls_weighting_scheme             calc
_refine_ls_weighting_details            
    'w=1/[\s^2^(Fo^2^)+(0.1355P)^2^+7.4095P] where P=(Fo^2^+2Fc^2^)/3'

_atom_sites_solution_hydrogens          geom
_atom_sites_solution_primary            direct
_atom_sites_solution_secondary          difmap

_refine_ls_shift/su_max                 0.000
_refine_ls_shift/su_mean                0.000
_refine_diff_density_max                3.178
_refine_diff_density_min                -0.787
_refine_ls_extinction_method            'SHELXL-2019/1 (Sheldrick 2019)'
_refine_ls_extinction_coef              0.002(4)

loop_
    _atom_type_symbol
    _atom_type_description
    _atom_type_scat_dispersion_real
    _atom_type_scat_dispersion_imag
    _atom_type_scat_source
    C C 0.0033 0.0016 'International Tables Vol C Tables 4.2.6.8 and 6.1.1.4'
    H H 0.0000 0.0000 'International Tables Vol C Tables 4.2.6.8 and 6.1.1.4'
    Ag Ag -0.8971 1.1015
     'International Tables Vol C Tables 4.2.6.8 and 6.1.1.4'
    Cl Cl 0.1484 0.1585
     'International Tables Vol C Tables 4.2.6.8 and 6.1.1.4'
    N N 0.0061 0.0033 'International Tables Vol C Tables 4.2.6.8 and 6.1.1.4'

_computing_data_collection              'Bruker Instrument Service vV6.2.6'
_computing_cell_refinement              'APEX3 v2017.3-0 (Bruker AXS)'
_computing_data_reduction               'SAINT V8.38A (Bruker AXS Inc., 2017)'
_computing_structure_solution           'SHELXT 2014/5 (Sheldrick, 2014)'
_computing_structure_refinement         'SHELXL-2019/1 (Sheldrick, 2019)'
_computing_molecular_graphics           'shelXle (C.B. Huebschle, rev 1365)'
_computing_publication_material         'WinGX, PublCIF'

loop_
    _atom_site_type_symbol
    _atom_site_label
    _atom_site_fract_x
    _atom_site_fract_y
    _atom_site_fract_z
    _atom_site_U_iso_or_equiv
    _atom_site_adp_type
    _atom_site_calc_flag
    _atom_site_refinement_flags_adp
    _atom_site_refinement_flags_occupancy
    _atom_site_refinement_flags_posn
    _atom_site_occupancy
    _atom_site_disorder_assembly
    _atom_site_disorder_group
    C C2 0.4831(11) 0.6856(12) 0.6046(11) 0.037(2) Uani d . . . 1 . .
    C C4 0.5123(11) 0.8275(16) 0.3576(11) 0.049(3) Uani d . . . 1 . .
    C C5 0.4084(13) 0.8857(13) 0.4466(13) 0.046(3) Uani d . . . 1 . .
    C C10 0.2880(13) 0.8053(15) 0.7292(14) 0.050(3) Uani d . . . 1 . .
    H H10A 0.297796 0.908615 0.707616 0.060000 Uiso calc U . R 1 . .
    H H10B 0.312249 0.747059 0.817466 0.060000 Uiso calc U . R 1 . .
    C C11 0.1319(12) 0.7550(13) 0.7683(12) 0.041(2) Uani d . . . 1 . .
    C C12 0.0264(14) 0.8447(18) 0.7972(16) 0.063(4) Uani d . . . 1 . .
    H H12 0.052801 0.935825 0.788463 0.076000 Uiso calc U . R 1 . .
    C C13 -0.1189(14) 0.7964(19) 0.8391(17) 0.064(4) Uani d . . . 1 . .
    H H13 -0.189634 0.856669 0.857376 0.077000 Uiso calc U . R 1 . .
    C C14 -0.1599(15) 0.663(2) 0.8542(17) 0.075(5) Uani d . . . 1 . .
    H H14 -0.258250 0.631904 0.884543 0.090000 Uiso calc U . R 1 . .
    C C15 -0.0559(17) 0.574(2) 0.824(2) 0.079(4) Uani d . . . 1 . .
    H H15 -0.082621 0.484741 0.829186 0.094000 Uiso calc U . R 1 . .
    C C16 0.0891(15) 0.6188(16) 0.7870(18) 0.064(4) Uani d . . . 1 . .
    H H16 0.158417 0.555648 0.774486 0.077000 Uiso calc U . R 1 . .
    C C30 0.6703(13) 0.6284(15) 0.4103(15) 0.053(3) Uani d . . . 1 . .
    H H30A 0.661497 0.618850 0.326466 0.064000 Uiso calc U . R 1 . .
    H H30B 0.650784 0.529289 0.495512 0.064000 Uiso calc U . R 1 . .
    C C31 0.8260(15) 0.6932(15) 0.3590(17) 0.057(3) Uani d . . . 1 . .
    C C32 0.9249(15) 0.7473(18) 0.2069(18) 0.069(4) Uani d . . . 1 . .
    H H32 0.892456 0.749201 0.134357 0.082000 Uiso calc U . R 1 . .
    C C33 1.0649(17) 0.796(2) 0.162(2) 0.088(6) Uani d . . . 1 . .
    H H33 1.127283 0.834191 0.058790 0.105000 Uiso calc U . R 1 . .
    C C34 1.1179(18) 0.7924(19) 0.264(2) 0.080(5) Uani d . . . 1 . .
    H H34 1.216554 0.822882 0.232487 0.096000 Uiso calc U . R 1 . .
    C C35 1.0227(18) 0.742(2) 0.414(2) 0.085(5) Uani d . . . 1 . .
    H H35 1.056663 0.740909 0.485699 0.102000 Uiso calc U . R 1 . .
    C C36 0.8788(17) 0.694(2) 0.4603(19) 0.077(4) Uani d . . . 1 . .
    H H36 0.815458 0.662119 0.562537 0.093000 Uiso calc U . R 1 . .
    C C40 0.5752(17) 0.8937(16) 0.1854(15) 0.062(3) Uani d . . . 1 . .
    H H40A 0.536038 0.984208 0.143384 0.093000 Uiso calc U . R 1 . .
    H H40B 0.549897 0.824563 0.156237 0.093000 Uiso calc U . R 1 . .
    H H40C 0.679911 0.914521 0.146448 0.093000 Uiso calc U . R 1 . .
    C C50 0.3228(15) 1.0102(15) 0.4023(17) 0.063(4) Uani d . . . 1 . .
    H H50A 0.366561 1.072092 0.293027 0.094000 Uiso calc U . R 1 . .
    H H50B 0.322499 1.068066 0.453569 0.094000 Uiso calc U . R 1 . .
    H H50C 0.223957 0.971135 0.431806 0.094000 Uiso calc U . R 1 . .
    Ag Ag1 0.50830(9) 0.52464(10) 0.79885(10) 0.0485(4) Uani d . . . 1 . .
    Cl Cl1 0.5564(4) 0.3169(4) 0.9857(4) 0.0558(8) Uani d . . . 1 . .
    N N1 0.3903(10) 0.7906(10) 0.5981(10) 0.040(2) Uani d . . . 1 . .
    N N3 0.5567(10) 0.7168(10) 0.4589(11) 0.042(2) Uani d . . . 1 . .

loop_
    _atom_site_aniso_label
    _atom_site_aniso_U_11
    _atom_site_aniso_U_22
    _atom_site_aniso_U_33
    _atom_site_aniso_U_12
    _atom_site_aniso_U_13
    _atom_site_aniso_U_23
    C2 0.042(6) 0.044(6) 0.032(5) 0.017(5) -0.020(4) -0.021(4)
    C4 0.029(5) 0.085(9) 0.016(4) -0.002(5) -0.007(4) -0.010(5)
    C5 0.045(6) 0.040(6) 0.049(6) -0.009(5) -0.026(5) -0.009(5)
    C10 0.045(6) 0.065(8) 0.052(7) 0.008(6) -0.026(6) -0.031(6)
    C11 0.036(5) 0.050(6) 0.034(5) 0.010(5) -0.014(4) -0.019(5)
    C12 0.044(7) 0.077(9) 0.067(8) 0.017(7) -0.019(6) -0.036(7)
    C13 0.037(6) 0.093(11) 0.070(9) 0.024(7) -0.024(6) -0.043(8)
    C14 0.038(7) 0.112(14) 0.063(9) 0.001(8) -0.020(6) -0.030(9)
    C15 0.053(8) 0.072(10) 0.098(12) -0.005(8) -0.020(8) -0.035(9)
    C16 0.044(7) 0.060(8) 0.086(10) 0.000(6) -0.023(7) -0.032(7)
    C30 0.048(7) 0.055(7) 0.049(7) 0.005(6) -0.010(5) -0.026(6)
    C31 0.060(8) 0.048(7) 0.070(8) 0.007(6) -0.022(7) -0.035(6)
    C32 0.048(7) 0.077(10) 0.065(8) -0.011(7) 0.006(6) -0.041(8)
    C33 0.043(8) 0.103(13) 0.096(12) -0.017(8) 0.016(8) -0.062(11)
    C34 0.053(9) 0.072(10) 0.107(13) 0.013(8) -0.023(9) -0.043(10)
    C35 0.057(9) 0.104(13) 0.087(12) -0.009(9) -0.032(9) -0.034(10)
    C36 0.058(9) 0.104(13) 0.063(9) 0.006(9) -0.018(7) -0.038(9)
    C40 0.073(9) 0.062(8) 0.051(7) 0.003(7) -0.023(7) -0.027(6)
    C50 0.049(7) 0.057(8) 0.067(8) 0.011(6) -0.031(6) -0.010(6)
    Ag1 0.0423(6) 0.0507(6) 0.0398(6) 0.0042(4) -0.0196(4) -0.0075(4)
    Cl1 0.0624(19) 0.0520(17) 0.0508(16) 0.0170(14) -0.0298(15) -0.0171(13)
    N1 0.036(5) 0.047(5) 0.037(4) 0.003(4) -0.017(4) -0.017(4)
    N3 0.040(5) 0.041(5) 0.049(5) 0.005(4) -0.023(4) -0.020(4)

_geom_special_details                   
;

All esds (except the esd in the dihedral angle between two l.s. planes)
are estimated using the full covariance matrix.  The cell esds are taken
into account individually in the estimation of esds in distances, angles
and torsion angles; correlations between esds in cell parameters are only
used when they are defined by crystal symmetry.  An approximate (isotropic)
treatment of cell esds is used for estimating esds involving l.s. planes.
;

loop_
    _geom_bond_atom_site_label_1
    _geom_bond_atom_site_label_2
    _geom_bond_site_symmetry_2
    _geom_bond_distance
    _geom_bond_publ_flag
    C2 N3 . 1.322(13) ?
    C2 N1 . 1.369(13) ?
    C2 Ag1 . 2.073(9) ?
    C4 N3 . 1.354(14) ?
    C4 C5 . 1.415(18) ?
    C4 C40 . 1.501(16) ?
    C5 N1 . 1.397(14) ?
    C5 C50 . 1.483(17) ?
    C10 N1 . 1.445(15) ?
    C10 C11 . 1.501(16) ?
    C10 H10A . 0.970000 ?
    C10 H10B . 0.970000 ?
    C11 C16 . 1.374(19) ?
    C11 C12 . 1.389(17) ?
    C12 C13 . 1.39(2) ?
    C12 H12 . 0.930000 ?
    C13 C14 . 1.36(2) ?
    C13 H13 . 0.930000 ?
    C14 C15 . 1.38(2) ?
    C14 H14 . 0.930000 ?
    C15 C16 . 1.39(2) ?
    C15 H15 . 0.930000 ?
    C16 H16 . 0.930000 ?
    C30 N3 . 1.488(15) ?
    C30 C31 . 1.510(19) ?
    C30 H30A . 0.970000 ?
    C30 H30B . 0.970000 ?
    C31 C36 . 1.36(2) ?
    C31 C32 . 1.39(2) ?
    C32 C33 . 1.33(2) ?
    C32 H32 . 0.930000 ?
    C33 C34 . 1.35(3) ?
    C33 H33 . 0.930000 ?
    C34 C35 . 1.37(2) ?
    C34 H34 . 0.930000 ?
    C35 C36 . 1.36(2) ?
    C35 H35 . 0.930000 ?
    C36 H36 . 0.930000 ?
    C40 H40A . 0.960000 ?
    C40 H40B . 0.960000 ?
    C40 H40C . 0.960000 ?
    C50 H50A . 0.960000 ?
    C50 H50B . 0.960000 ?
    C50 H50C . 0.960000 ?
    Ag1 Cl1 . 2.337(3) ?

loop_
    _geom_angle_atom_site_label_1
    _geom_angle_atom_site_label_2
    _geom_angle_atom_site_label_3
    _geom_angle_site_symmetry_1
    _geom_angle_site_symmetry_3
    _geom_angle
    _geom_angle_publ_flag
    N3 C2 N1 . . 103.9(8) ?
    N3 C2 Ag1 . . 128.9(7) ?
    N1 C2 Ag1 . . 127.1(7) ?
    N3 C4 C5 . . 104.7(9) ?
    N3 C4 C40 . . 128.5(11) ?
    C5 C4 C40 . . 126.0(11) ?
    N1 C5 C4 . . 104.7(10) ?
    N1 C5 C50 . . 124.1(12) ?
    C4 C5 C50 . . 131.1(11) ?
    N1 C10 C11 . . 112.6(10) ?
    N1 C10 H10A . . 109.100000 ?
    C11 C10 H10A . . 109.100000 ?
    N1 C10 H10B . . 109.100000 ?
    C11 C10 H10B . . 109.100000 ?
    H10A C10 H10B . . 107.800000 ?
    C16 C11 C12 . . 119.2(12) ?
    C16 C11 C10 . . 122.0(11) ?
    C12 C11 C10 . . 118.7(12) ?
    C13 C12 C11 . . 119.1(15) ?
    C13 C12 H12 . . 120.500000 ?
    C11 C12 H12 . . 120.500000 ?
    C14 C13 C12 . . 121.4(13) ?
    C14 C13 H13 . . 119.300000 ?
    C12 C13 H13 . . 119.300000 ?
    C13 C14 C15 . . 120.0(14) ?
    C13 C14 H14 . . 120.000000 ?
    C15 C14 H14 . . 120.000000 ?
    C14 C15 C16 . . 119.1(16) ?
    C14 C15 H15 . . 120.500000 ?
    C16 C15 H15 . . 120.500000 ?
    C11 C16 C15 . . 121.1(14) ?
    C11 C16 H16 . . 119.400000 ?
    C15 C16 H16 . . 119.400000 ?
    N3 C30 C31 . . 114.8(11) ?
    N3 C30 H30A . . 108.600000 ?
    C31 C30 H30A . . 108.600000 ?
    N3 C30 H30B . . 108.600000 ?
    C31 C30 H30B . . 108.600000 ?
    H30A C30 H30B . . 107.600000 ?
    C36 C31 C32 . . 116.7(14) ?
    C36 C31 C30 . . 121.9(13) ?
    C32 C31 C30 . . 121.3(13) ?
    C33 C32 C31 . . 121.8(17) ?
    C33 C32 H32 . . 119.100000 ?
    C31 C32 H32 . . 119.100000 ?
    C32 C33 C34 . . 121.2(17) ?
    C32 C33 H33 . . 119.400000 ?
    C34 C33 H33 . . 119.400000 ?
    C33 C34 C35 . . 118.5(16) ?
    C33 C34 H34 . . 120.800000 ?
    C35 C34 H34 . . 120.800000 ?
    C36 C35 C34 . . 120.5(17) ?
    C36 C35 H35 . . 119.800000 ?
    C34 C35 H35 . . 119.800000 ?
    C35 C36 C31 . . 121.2(16) ?
    C35 C36 H36 . . 119.400000 ?
    C31 C36 H36 . . 119.400000 ?
    C4 C40 H40A . . 109.500000 ?
    C4 C40 H40B . . 109.500000 ?
    H40A C40 H40B . . 109.500000 ?
    C4 C40 H40C . . 109.500000 ?
    H40A C40 H40C . . 109.500000 ?
    H40B C40 H40C . . 109.500000 ?
    C5 C50 H50A . . 109.500000 ?
    C5 C50 H50B . . 109.500000 ?
    H50A C50 H50B . . 109.500000 ?
    C5 C50 H50C . . 109.500000 ?
    H50A C50 H50C . . 109.500000 ?
    H50B C50 H50C . . 109.500000 ?
    C2 Ag1 Cl1 . . 167.7(3) ?
    C2 N1 C5 . . 111.3(9) ?
    C2 N1 C10 . . 125.2(9) ?
    C5 N1 C10 . . 123.5(10) ?
    C2 N3 C4 . . 115.0(9) ?
    C2 N3 C30 . . 122.8(9) ?
    C4 N3 C30 . . 122.0(10) ?

loop_
    _geom_torsion_atom_site_label_1
    _geom_torsion_atom_site_label_2
    _geom_torsion_atom_site_label_3
    _geom_torsion_atom_site_label_4
    _geom_torsion_site_symmetry_1
    _geom_torsion_site_symmetry_2
    _geom_torsion_site_symmetry_3
    _geom_torsion_site_symmetry_4
    _geom_torsion
    _geom_torsion_publ_flag
    N3 C4 C5 N1 . . . . -6.2(12) ?
    C40 C4 C5 N1 . . . . -177.0(12) ?
    N3 C4 C5 C50 . . . . 178.5(12) ?
    C40 C4 C5 C50 . . . . 8.(2) ?
    N1 C10 C11 C16 . . . . 51.2(16) ?
    N1 C10 C11 C12 . . . . -133.5(12) ?
    C16 C11 C12 C13 . . . . -2.1(19) ?
    C10 C11 C12 C13 . . . . -177.6(12) ?
    C11 C12 C13 C14 . . . . 1.(2) ?
    C12 C13 C14 C15 . . . . -1.(2) ?
    C13 C14 C15 C16 . . . . 3.(3) ?
    C12 C11 C16 C15 . . . . 4.(2) ?
    C10 C11 C16 C15 . . . . 179.5(14) ?
    C14 C15 C16 C11 . . . . -5.(3) ?
    N3 C30 C31 C36 . . . . 70.6(18) ?
    N3 C30 C31 C32 . . . . -113.0(14) ?
    C36 C31 C32 C33 . . . . 1.(2) ?
    C30 C31 C32 C33 . . . . -175.9(15) ?
    C31 C32 C33 C34 . . . . 2.(3) ?
    C32 C33 C34 C35 . . . . -3.(3) ?
    C33 C34 C35 C36 . . . . 2.(3) ?
    C34 C35 C36 C31 . . . . 1.(3) ?
    C32 C31 C36 C35 . . . . -2.(3) ?
    C30 C31 C36 C35 . . . . 174.6(16) ?
    N3 C2 N1 C5 . . . . 0.2(12) ?
    Ag1 C2 N1 C5 . . . . 176.8(8) ?
    N3 C2 N1 C10 . . . . -178.7(10) ?
    Ag1 C2 N1 C10 . . . . -2.1(16) ?
    C4 C5 N1 C2 . . . . 3.9(12) ?
    C50 C5 N1 C2 . . . . 179.6(11) ?
    C4 C5 N1 C10 . . . . -177.2(10) ?
    C50 C5 N1 C10 . . . . -1.5(17) ?
    C11 C10 N1 C2 . . . . -106.9(12) ?
    C11 C10 N1 C5 . . . . 74.3(14) ?
    N1 C2 N3 C4 . . . . -4.6(13) ?
    Ag1 C2 N3 C4 . . . . 178.8(9) ?
    N1 C2 N3 C30 . . . . -179.2(10) ?
    Ag1 C2 N3 C30 . . . . 4.3(16) ?
    C5 C4 N3 C2 . . . . 7.0(14) ?
    C40 C4 N3 C2 . . . . 177.5(13) ?
    C5 C4 N3 C30 . . . . -178.4(10) ?
    C40 C4 N3 C30 . . . . -8.(2) ?
    C31 C30 N3 C2 . . . . -97.4(14) ?
    C31 C30 N3 C4 . . . . 88.4(14) ?

loop_
    _geom_hbond_atom_site_label_D
    _geom_hbond_atom_site_label_H
    _geom_hbond_atom_site_label_A
    _geom_hbond_site_symmetry_A
    _geom_hbond_distance_DH
    _geom_hbond_distance_HA
    _geom_hbond_distance_DA
    _geom_hbond_angle_DHA
    _geom_hbond_publ_flag
    C10 H10B Cl1 2_667 0.97 2.69 3.606(12) 158.4 ?
    C40 H40B Cl1 2_666 0.96 2.95 3.887(15) 164.4 ?

_shelx_res_file                         
;

TITL mo_23037_0m_a.res in P-1
    mo_23037_0m_a.res
    created by SHELXL-2019/1 at 19:38:30 on 13-Apr-2023
REM Old TITL Integration of MSK 004 146A
REM SHELXT solution in P-1: R1 0.183, Rweak 0.069, Alpha 0.070
REM <I/s>   0.000 for    0 systematic absences,  Orientation as input
REM Formula found by SHELXT:  C18 Ag Cl N3
CELL  0.71073   9.9491  10.1521  10.5802   63.440   67.862   86.962
ZERR    2.000   0.0017   0.0019   0.0018    0.006    0.006    0.007
LATT  1
SFAC C H Ag Cl N
UNIT 38 40 2 2 4
OMIT 5 4 5
OMIT -8 3 1
OMIT 7 4 5
OMIT 2 3 1
OMIT 4 4 5
OMIT -3 2 2
OMIT 6 4 5
OMIT 2 1 4
OMIT 2 -4 1
OMIT 4 -4 1
OMIT 3 4 5
L.S. 10
ACTA
LIST 4
EQIV $1 -x+1, -y+1, -z+2
HTAB C10 Cl1_$1
EQIV $2 -x+1, -y+1, -z+1
HTAB C40 Cl1_$2
SIZE 0.055 0.073 0.132
BOND $H
CONF
HTAB
FMAP 2
PLAN 20
WGHT    0.135500    7.409500
EXTI    0.002447
FVAR       0.46651
C2    1    0.483147    0.685571    0.604566    11.00000    0.04191    0.04390 =
         0.03193   -0.02097   -0.02002    0.01708
C4    1    0.512321    0.827532    0.357589    11.00000    0.02912    0.08473 =
         0.01612   -0.00978   -0.00727   -0.00178
C5    1    0.408412    0.885692    0.446591    11.00000    0.04521    0.04020 =
         0.04891   -0.00911   -0.02625   -0.00862
C10   1    0.287968    0.805332    0.729224    11.00000    0.04460    0.06536 =
         0.05231   -0.03110   -0.02578    0.00789
AFIX  23
H10A  2    0.297796    0.908615    0.707616    11.00000   -1.20000
H10B  2    0.312249    0.747059    0.817466    11.00000   -1.20000
AFIX   0
C11   1    0.131896    0.755017    0.768344    11.00000    0.03632    0.05049 =
         0.03391   -0.01904   -0.01360    0.00996
C12   1    0.026392    0.844683    0.797177    11.00000    0.04449    0.07712 =
         0.06749   -0.03633   -0.01946    0.01709
AFIX  43
H12   2    0.052801    0.935825    0.788463    11.00000   -1.20000
AFIX   0
C13   1   -0.118860    0.796402    0.839136    11.00000    0.03684    0.09272 =
         0.06961   -0.04266   -0.02383    0.02419
AFIX  43
H13   2   -0.189634    0.856669    0.857376    11.00000   -1.20000
AFIX   0
C14   1   -0.159945    0.663075    0.854151    11.00000    0.03828    0.11165 =
         0.06312   -0.02968   -0.02050    0.00125
AFIX  43
H14   2   -0.258250    0.631904    0.884543    11.00000   -1.20000
AFIX   0
C15   1   -0.055942    0.573831    0.824348    11.00000    0.05288    0.07203 =
         0.09771   -0.03498   -0.02004   -0.00490
AFIX  43
H15   2   -0.082621    0.484741    0.829186    11.00000   -1.20000
AFIX   0
C16   1    0.089053    0.618783    0.787045    11.00000    0.04378    0.06011 =
         0.08563   -0.03221   -0.02341   -0.00010
AFIX  43
H16   2    0.158417    0.555648    0.774486    11.00000   -1.20000
AFIX   0
C30   1    0.670341    0.628440    0.410300    11.00000    0.04757    0.05550 =
         0.04933   -0.02568   -0.01046    0.00498
AFIX  23
H30A  2    0.661497    0.618850    0.326466    11.00000   -1.20000
H30B  2    0.650784    0.529289    0.495512    11.00000   -1.20000
AFIX   0
C31   1    0.826003    0.693201    0.358993    11.00000    0.06013    0.04781 =
         0.07020   -0.03478   -0.02225    0.00668
C32   1    0.924863    0.747263    0.206854    11.00000    0.04787    0.07701 =
         0.06505   -0.04079    0.00599   -0.01078
AFIX  43
H32   2    0.892456    0.749201    0.134357    11.00000   -1.20000
AFIX   0
C33   1    1.064942    0.796434    0.162029    11.00000    0.04312    0.10300 =
         0.09647   -0.06229    0.01628   -0.01672
AFIX  43
H33   2    1.127283    0.834191    0.058790    11.00000   -1.20000
AFIX   0
C34   1    1.117874    0.792395    0.263774    11.00000    0.05284    0.07211 =
         0.10704   -0.04285   -0.02274    0.01332
AFIX  43
H34   2    1.216554    0.822882    0.232487    11.00000   -1.20000
AFIX   0
C35   1    1.022746    0.742279    0.414410    11.00000    0.05662    0.10447 =
         0.08674   -0.03364   -0.03184   -0.00861
AFIX  43
H35   2    1.056663    0.740909    0.485699    11.00000   -1.20000
AFIX   0
C36   1    0.878769    0.694449    0.460337    11.00000    0.05772    0.10407 =
         0.06341   -0.03752   -0.01850    0.00573
AFIX  43
H36   2    0.815458    0.662119    0.562537    11.00000   -1.20000
AFIX   0
C40   1    0.575208    0.893664    0.185400    11.00000    0.07349    0.06249 =
         0.05088   -0.02691   -0.02341    0.00257
AFIX 137
H40A  2    0.536038    0.984208    0.143384    11.00000   -1.50000
H40B  2    0.549897    0.824563    0.156237    11.00000   -1.50000
H40C  2    0.679911    0.914521    0.146448    11.00000   -1.50000
AFIX   0
C50   1    0.322807    1.010230    0.402346    11.00000    0.04895    0.05684 =
         0.06668   -0.01037   -0.03064    0.01127
AFIX 137
H50A  2    0.366561    1.072092    0.293027    11.00000   -1.50000
H50B  2    0.322499    1.068066    0.453569    11.00000   -1.50000
H50C  2    0.223957    0.971135    0.431806    11.00000   -1.50000
AFIX   0
AG1   3    0.508301    0.524637    0.798848    11.00000    0.04235    0.05068 =
         0.03978   -0.00749   -0.01961    0.00420
CL1   4    0.556442    0.316917    0.985660    11.00000    0.06242    0.05204 =
         0.05084   -0.01710   -0.02979    0.01704
N1    5    0.390328    0.790637    0.598139    11.00000    0.03603    0.04702 =
         0.03675   -0.01698   -0.01720    0.00314
N3    5    0.556693    0.716793    0.458928    11.00000    0.03988    0.04147 =
         0.04910   -0.02034   -0.02343    0.00470
HKLF 4


REM  mo_23037_0m_a.res in P-1
REM wR2 = 0.2678, GooF = S = 1.055, Restrained GooF = 1.055 for all data
REM R1 = 0.0969 for 2519 Fo > 4sig(Fo) and 0.1208 for all 3269 data
REM 211 parameters refined using 0 restraints

END

WGHT      0.1356      7.4090

REM Instructions for potential hydrogen bonds
HTAB C10 Cl1_$1
HTAB C40 Cl1_$2

REM Highest difference peak  3.178,  deepest hole -0.787,  1-sigma level  0.226
Q1    1   0.5051  0.1995  1.0241  11.00000  0.05    3.18
Q2    1   0.4992  0.7481  0.3654  11.00000  0.05    2.21
Q3    1   0.4368  0.3028  1.0356  11.00000  0.05    1.71
Q4    1   0.5339  0.4066  0.8109  11.00000  0.05    1.28
Q5    1   0.4957  1.0774  0.1435  11.00000  0.05    1.22
Q6    1   0.4993  0.6143  0.6750  11.00000  0.05    1.10
Q7    1   0.5043  0.9529  0.4611  11.00000  0.05    1.08
Q8    1   0.5592  0.6579  0.3565  11.00000  0.05    1.07
Q9    1   0.5695  0.7488  0.5684  11.00000  0.05    1.06
Q10   1   0.4979  0.8394  0.3822  11.00000  0.05    0.96
Q11   1   0.4972  0.4407  0.9364  11.00000  0.05    0.89
Q12   1   0.4355  0.5035  0.7917  11.00000  0.05    0.84
Q13   1   0.5370  0.4507  0.5737  11.00000  0.05    0.78
Q14   1   0.6032  0.5286  0.8149  11.00000  0.05    0.72
Q15   1   0.4435  0.9929  0.2650  11.00000  0.05    0.70
Q16   1   0.4456  0.5484  0.6005  11.00000  0.05    0.69
Q17   1   0.4778  0.8349  0.5926  11.00000  0.05    0.69
Q18   1   1.0602  0.6221  0.5804  11.00000  0.05    0.67
Q19   1   0.5571  0.5629  0.8401  11.00000  0.05    0.66
Q20   1   0.4928  0.6202  0.7762  11.00000  0.05    0.61
;
_shelx_res_checksum                     98007

_shelx_hkl_file                         
;
  -1   0   0 1858.21  166.18
  -2   0   0 9999.00  830.52
   2   0   0 8506.35  828.82
  -3   0   0 2447.76  205.78
  -3   0   0 2185.38  211.28
  -4   0   0  288.37   37.30
  -4   0   0  341.37   30.20
  -4   0   0  389.46   32.90
   4   0   0  285.67   37.90
   4   0   0  394.96   58.09
  -5   0   0 1017.10  106.19
  -5   0   0 1161.78   97.29
   5   0   0 1022.30  107.39
   5   0   0 1185.38  131.19
  -6   0   0  278.07   28.40
  -6   0   0  333.67   40.30
  -6   0   0  323.67   28.10
   6   0   0  341.67   76.49
   6   0   0  311.67   40.90
  -7   0   0   99.19   10.60
  -7   0   0  153.58   32.50
  -7   0   0  103.79   11.30
  -7   0   0  117.29   28.90
  -7   0   0  138.19   15.90
   7   0   0  136.19   32.70
  -8   0   0  118.69   30.50
  -8   0   0   69.49    9.10
  -8   0   0  115.99   29.90
   8   0   0  109.79   29.70
  -9   0   0   57.69   24.60
  -9   0   0   69.59    8.60
   9   0   0   58.69   24.50
 -10   0   0   73.09   16.10
 -10   0   0   52.29    7.50
 -10   0   0   88.19   29.40
  10   0   0   65.29   28.40
  10   0   0   23.80   13.80
 -11   0   0   73.89   17.10
 -11   0   0    1.00   25.60
 -11   0   0   45.50    7.40
  11   0   0   73.79   31.50
  11  -1   0   -7.70   12.90
  11  -1   0   -5.10   17.70
 -11   1   0   -2.20    3.70
 -11   1   0  -19.30   20.10
 -11   1   0    8.70    8.20
  10  -1   0   45.00   21.20
  10  -1   0   13.30   14.40
 -10   1   0   32.20    6.80
 -10   1   0   35.10   12.60
 -10   1   0   68.49   29.80
   9  -1   0   35.60   17.30
   9  -1   0   71.99   26.60
  -9   1   0   98.69   30.70
  -9   1   0   48.00    7.60
   8  -1   0  115.09   32.70
  -8   1   0  145.39   19.00
  -8   1   0  221.78   40.80
  -8   1   0  136.79   15.10
  -8   1   0  187.18   39.70
   7  -1   0  209.08   36.20
  -7   1   0  298.97   29.70
  -7   1   0  333.87   39.70
  -7   1   0  237.08   36.20
   6  -1   0  405.66   66.59
  -6   1   0  371.06   38.20
  -6   1   0  390.16   46.00
   5  -1   0  281.07   61.99
  -5   1   0  244.58   30.80
  -5   1   0  227.88   24.90
   4  -1   0  896.21  103.39
   4  -1   0  939.41   82.79
  -4   1   0  850.71   82.79
  -4   1   0  935.41   88.19
   3  -1   0  805.12   85.79
   3  -1   0  881.01   80.39
   3  -1   0  939.11   82.39
   3  -1   0  911.21   98.09
  -3   1   0 1041.90   86.99
  -3   1   0  894.21   82.49
   2  -1   0  917.51   89.09
   2  -1   0  900.31   80.89
   2  -1   0  831.12   77.89
  -2   1   0  841.32   78.09
   1  -1   0  908.81   77.79
   1  -1   0  923.71   82.29
  -1   1   0  813.22   77.69
  -1   1   0  868.51   78.29
  -1  -1   0 1174.08  107.49
  -2  -1   0 2102.19  192.48
  -2  -1   0 2027.50  186.78
   2   1   0 2233.38  192.78
  -3  -1   0 1941.71  167.98
  -3  -1   0 1739.73  174.88
   3   1   0 2007.10  175.68
  -4  -1   0  417.76   47.40
  -4  -1   0  431.06   38.20
  -4  -1   0  428.56   38.60
   4   1   0  420.46   47.50
  -5  -1   0  906.81   78.19
  -5  -1   0  917.91   78.59
  -5  -1   0  731.73   87.59
   5   1   0  824.42   89.19
   5   1   0 1120.69  118.29
  -6  -1   0  221.18   34.80
  -6  -1   0  256.57   24.50
  -6  -1   0  286.77   24.90
  -6  -1   0  273.07   37.30
   6   1   0  289.47   38.60
  -7  -1   0  130.59   31.90
  -7  -1   0  160.88   15.20
  -7  -1   0  135.59   14.80
  -7  -1   0  169.38   36.20
  -7  -1   0  186.38   19.70
   7   1   0  227.88   42.20
  -8  -1   0   34.30   19.70
  -8  -1   0   48.30    6.40
  -8  -1   0   46.60    6.10
  -8  -1   0   41.60   11.20
   8   1   0   53.59   22.10
  -9  -1   0   50.69    7.00
  -9  -1   0   73.19   25.50
  -9  -1   0   51.89    6.80
   9   1   0   61.09   25.30
 -10  -1   0   10.30    3.50
 -10  -1   0    1.80    7.60
 -10  -1   0   31.90   19.60
  10   1   0  -14.10   15.30
  10   1   0    3.70   11.40
  11  -2   0    8.00   15.80
  11  -2   0   -2.70   17.20
 -11   2   0   76.49   30.80
 -11   2   0   50.89   15.00
 -11   2   0   28.20    6.50
  10  -2   0   25.80   18.30
 -10   2   0   71.19   29.10
 -10   2   0   69.19   14.90
 -10   2   0   49.90    8.70
   9  -2   0  142.69   33.60
   9  -2   0  103.39   13.00
  -9   2   0  129.79   34.20
  -9   2   0  102.99   12.60
   8  -2   0   33.40   17.60
   8  -2   0   28.90   14.60
  -8   2   0   64.19   24.20
  -8   2   0   46.50   11.40
  -8   2   0   45.50   23.00
   7  -2   0  323.17   45.10
  -7   2   0  339.87   45.70
  -7   2   0  406.36   38.10
   6  -2   0  179.98   29.40
   6  -2   0  180.58   20.40
   6  -2   0  246.08   23.20
   6  -2   0  215.78   56.29
  -6   2   0  245.18   24.10
   5  -2   0  143.39   23.40
   5  -2   0  204.88   50.09
   5  -2   0  177.08   18.00
   5  -2   0  157.28   14.20
   5  -2   0  149.19   15.90
  -5   2   0  160.68   18.40
   4  -2   0  462.45   44.30
   4  -2   0  433.66   61.49
   4  -2   0  439.56   49.10
   4  -2   0  455.35   42.80
  -4   2   0  530.15   45.20
   3  -2   0  109.09   28.20
   3  -2   0   99.09   11.50
   3  -2   0   97.39   10.00
  -3   2   0   90.69   11.60
   2  -2   0   43.10    5.60
   2  -2   0   58.89   18.30
   2  -2   0   61.49    8.30
  -2   2   0   71.69   21.10
  -2   2   0   41.80    5.60
  -2   2   0   54.49    8.00
   1  -2   0 2681.83  218.68
   1  -2   0 2187.98  217.58
  -1   2   0 2204.78  217.58
  -1   2   0 2539.85  220.58
  -1   2   0 2695.23  218.68
   0  -2   0  236.28   23.70
   0   2   0  260.77   23.90
   1   2   0 1139.09  112.99
  -2  -2   0  401.26   43.00
  -3  -2   0  156.28   25.10
   3   2   0  292.27   58.59
   3   2   0  196.08   26.10
   4   2   0 1223.18  121.59
   4   2   0 1311.47  142.89
  -5  -2   0  356.46   32.40
  -5  -2   0  271.77   41.90
   5   2   0  438.56   46.20
  -6  -2   0  387.86   48.20
  -6  -2   0  381.16   50.29
  -6  -2   0  397.86   36.80
   6   2   0  433.46   51.29
  -7  -2   0  207.48   43.10
  -7  -2   0  228.28   21.50
   7   2   0  207.78   34.60
  -8  -2   0  165.68   38.90
  -8  -2   0  164.08   20.30
  -8  -2   0  144.19   15.50
   8   2   0  153.78   38.10
  -9  -2   0   50.69    7.70
  -9  -2   0   49.80   25.30
   9   2   0   40.70   23.40
   9   2   0   42.70   19.90
 -10  -2   0   61.99   27.80
 -10  -2   0   18.30    9.20
 -10  -2   0   16.00    5.20
  10   2   0   11.70   15.90
  10   2   0   27.80   19.70
  11  -3   0   33.30   20.70
  11  -3   0   10.60   15.30
 -11   3   0   40.40    7.60
 -11   3   0   47.90   13.90
 -11   3   0   62.39   33.40
  10  -3   0   50.89   23.80
 -10   3   0   83.89   18.00
 -10   3   0  153.48   37.20
 -10   3   0  104.79   12.70
   9  -3   0  152.38   39.50
   9  -3   0  223.98   22.40
  -9   3   0  231.78   46.30
   8  -3   0  282.27   26.60
  -8   3   0  256.37   30.20
  -8   3   0  231.68   37.00
   7  -3   0  292.47   41.30
   7  -3   0  363.76   33.50
   7  -3   0  320.77   30.80
  -7   3   0  300.67   33.80
  -7   3   0  285.07   40.80
   6  -3   0  240.68   24.80
   6  -3   0  214.28   32.00
   6  -3   0  224.28   20.50
   6  -3   0  237.48   22.70
  -6   3   0  228.08   25.80
   5  -3   0  501.65   43.30
   5  -3   0  407.16   44.70
   5  -3   0  552.44   53.19
   5  -3   0  432.26   64.79
  -5   3   0  432.96   45.70
   4  -3   0  448.56   39.90
   4  -3   0  445.96   58.09
   4  -3   0  408.96   41.40
  -4   3   0  423.56   42.00
   3  -3   0  438.66   50.69
   3  -3   0  339.17   37.70
   3  -3   0  436.66   36.80
  -3   3   0  392.76   38.40
  -3   3   0  383.36   36.60
  -3   3   0  437.06   52.89
   2  -3   0 1282.07  116.19
  -2   3   0 1219.18  115.99
  -2   3   0 1346.37  114.79
   1  -3   0  557.24   53.59
  -1   3   0  572.44   52.39
  -1   3   0  604.94   53.69
   0  -3   0  438.96   44.30
   0   3   0  513.65   44.80
  -1  -3   0  125.69   50.29
  -1  -3   0  114.29   19.50
   1   3   0  122.99   52.19
  -2  -3   0  442.66   50.09
   2   3   0  538.25   64.59
  -3  -3   0  143.59   23.70
   3   3   0  212.88   51.69
  -4  -3   0  387.96   49.30
   4   3   0  530.85   73.69
  -5  -3   0  169.98   28.70
  -6  -3   0   95.39   25.70
  -7  -3   0  130.09   13.40
  -7  -3   0   93.69   27.10
   7   3   0  109.99   29.80
  -8  -3   0  150.88   39.50
  -8  -3   0  181.18   18.00
   8   3   0  157.88   37.90
  -9  -3   0   55.29   25.20
  -9  -3   0   47.20    7.90
   9   3   0   96.69   30.70
   9   3   0   39.50   19.80
 -10  -3   0   41.20    8.90
 -10  -3   0   73.99   15.80
 -10  -3   0   64.49   26.20
  10   3   0   18.20   16.70
  10   3   0   89.59   34.10
  10  -4   0   -5.40   11.90
  10  -4   0   27.50   18.40
 -10   4   0   42.10   12.40
 -10   4   0   16.30    6.40
   9  -4   0   23.50   15.60
   9  -4   0   55.29   19.60
  -9   4   0   24.90    8.90
   8  -4   0  262.67   27.90
   8  -4   0  185.58   40.40
   8  -4   0  251.67   25.10
  -8   4   0  237.48   28.80
  -8   4   0  250.37   36.70
   7  -4   0  200.78   19.90
   7  -4   0  211.38   32.20
   7  -4   0  172.18   21.50
  -7   4   0  180.28   23.20
  -7   4   0  167.88   28.40
   6  -4   0  333.47   33.50
   6  -4   0  367.86   44.70
   6  -4   0  373.76   36.00
  -6   4   0  342.57   36.90
   5  -4   0  816.52   91.49
   5  -4   0  788.32   68.99
   5  -4   0  721.03   70.79
  -5   4   0  718.23   71.69
   4  -4   0  471.05   44.90
   4  -4   0  480.65   42.90
   4  -4   0  458.95   59.49
  -4   4   0  456.35   42.80
  -4   4   0  430.06   45.00
   3  -4   0  583.74   55.69
   3  -4   0  548.85   53.69
  -3   4   0  654.53   53.99
  -3   4   0  559.94   55.59
   2  -4   0  789.82   78.59
  -2   4   0  823.42   78.49
  -2   4   0  852.71   76.99
  -2   4   0  951.40   83.29
   0  -4   0  481.65   49.60
   0   4   0  572.94   50.19
  -1  -4   0  700.13   65.19
  -2  -4   0  304.77   37.20
  -3  -4   0  346.37   43.80
   3   4   0  425.56   63.19
  -4  -4   0   59.79   71.69
   5   4   0   18.30   10.70
  -6  -4   0   46.80   19.60
  -7  -4   0   66.69   22.30
  -8  -4   0   33.80   18.20
   8   4   0   32.00   16.40
  -9  -4   0   24.40   15.10
   9   4   0   -2.80   12.00
  10  -5   0   15.70   14.80
  10  -5   0   24.50   18.80
 -10   5   0   20.30   10.70
 -10   5   0    7.20    6.00
   9  -5   0   13.30   13.20
   9  -5   0   25.30   14.80
   9  -5   0   10.10    8.20
  -9   5   0   18.50    8.50
   8  -5   0   34.40   15.90
   8  -5   0   47.80    8.70
   8  -5   0   23.00    9.70
   8  -5   0   16.00   13.70
  -8   5   0   40.60   17.80
   7  -5   0   70.19   24.70
   7  -5   0   55.79   12.60
   7  -5   0   64.69   10.20
  -7   5   0   40.60   12.20
  -7   5   0   51.19   18.80
   6  -5   0  118.29   16.50
   6  -5   0  169.68   27.70
  -6   5   0  119.59   25.90
  -6   5   0  122.89   17.60
   5  -5   0  195.78   18.80
   5  -5   0  185.98   21.00
  -5   5   0  177.28   18.70
  -5   5   0  188.08   21.70
  -5   5   0  140.69   22.70
   4  -5   0  305.57   32.40
   4  -5   0  289.17   30.00
  -4   5   0  354.36   30.50
  -4   5   0  296.47   32.40
   3  -5   0  984.00   90.79
  -3   5   0  899.01   90.19
  -3   5   0 1029.30   88.49
   2  -5   0  680.23   65.89
  -2   5   0  701.23   65.79
  -2   5   0  703.83   63.89
   1  -5   0  662.33   66.39
  -1   5   0  802.22   66.99
  -1   5   0  665.33   64.79
   0  -5   0  278.17   29.00
  -1  -5   0  659.83   61.79
   1   5   0  634.74   73.89
  -2  -5   0  232.38   25.90
   2   5   0  286.57   45.70
   3   5   0  106.79   22.30
   4   5   0   46.60   16.10
  -5  -5   0    9.40   13.70
   5   5   0   17.40   11.80
  -6  -5   0    8.50   15.40
   6   5   0   19.20   14.20
  -7  -5   0    8.00   13.20
  -8  -5   0   -4.30   13.00
   8   5   0   14.10   14.00
  -9  -5   0   62.79   25.80
   9   5   0   -4.30   15.10
  10  -6   0   12.70   15.30
  10  -6   0   37.00   13.10
  10  -6   0   55.69   23.00
 -10   6   0   43.50   18.30
   9  -6   0   -8.20   10.40
   9  -6   0   20.30    8.70
   9  -6   0    4.60   14.20
  -9   6   0   30.70   11.90
   8  -6   0   52.79   21.20
   8  -6   0   16.90    8.70
   8  -6   0   17.50   14.50
  -8   6   0   16.90    9.80
   7  -6   0   15.00    7.80
   7  -6   0   27.00   18.60
   7  -6   0   17.30    6.10
   7  -6   0    6.00    9.60
   6  -6   0   99.89   12.20
   6  -6   0   56.99   17.10
   6  -6   0   96.19   16.30
  -6   6   0   94.39   17.20
  -6   6   0  100.79   22.40
   5  -6   0  167.48   33.80
   5  -6   0  112.19   18.60
   5  -6   0  110.89   13.10
  -5   6   0  106.49   18.70
  -5   6   0  107.49   20.20
  -5   6   0  100.29   13.20
   4  -6   0  120.79   17.00
   4  -6   0  160.08   18.30
  -4   6   0  126.89   17.10
  -4   6   0  162.28   18.30
   3  -6   0  273.47   30.50
  -3   6   0  271.47   30.10
  -3   6   0  301.17   28.30
   2  -6   0  102.09   16.20
  -2   6   0   83.09   14.70
  -2   6   0   78.69   11.00
   1  -6   0  417.76   45.50
  -1   6   0  467.65   44.20
  -1   6   0  494.55   46.10
   0  -6   0  266.57   28.20
   0   6   0  299.27   33.80
   0   6   0  228.28   26.60
  -1  -6   0  195.38   22.50
   2   6   0   67.89   15.80
  -3  -6   0   70.39   13.80
  -3  -6   0   89.49   24.60
  -4  -6   0   82.09   25.70
  -5  -6   0   43.80   18.90
   5   6   0   -1.70    9.20
  -6  -6   0   37.10   18.20
  -7  -6   0   20.00   14.10
  -8  -6   0   63.09   30.80
   9  -7   0   25.90    3.40
   9  -7   0   14.40   16.00
   9  -7   0   28.80    3.20
   9  -7   0   26.50   19.80
   9  -7   0   48.90   13.40
  -9   7   0   11.90    9.70
   8  -7   0   31.70   23.40
   8  -7   0   30.50   11.20
   8  -7   0   18.10   13.20
  -8   7   0   32.70   11.60
   7  -7   0    6.80   10.50
   7  -7   0   19.10   16.50
   7  -7   0   32.50   10.10
  -7   7   0   31.40   10.30
   6  -7   0   12.60    9.30
   6  -7   0    9.10    6.60
   6  -7   0   12.60   14.20
  -6   7   0   10.80    5.90
   5  -7   0   13.10    7.50
   5  -7   0   31.90   20.20
   5  -7   0   11.30    7.50
  -5   7   0    1.90    5.50
   4  -7   0   17.30    7.50
  -4   7   0   11.70    5.90
  -4   7   0   10.60    6.70
   3  -7   0   22.30    7.80
  -3   7   0   10.90    6.40
  -3   7   0   18.40    6.40
   2  -7   0   15.80    7.40
  -2   7   0   11.50    5.90
  -2   7   0   11.30    6.20
   1  -7   0   26.10    9.00
  -1   7   0   20.20    7.90
  -1   7   0   24.40    7.40
   0  -7   0   30.90    9.10
   0   7   0   14.10    7.10
  -1  -7   0   14.20    6.50
   1   7   0    9.70    5.60
  -2  -7   0   38.90   10.60
  -3  -7   0   14.00    6.90
  -3  -7   0    7.10   13.40
   3   7   0   -1.00    8.20
   3   7   0   15.50    3.60
  -4  -7   0    7.10   12.00
  -4  -7   0   12.70    6.80
   4   7   0   -0.20    8.60
   4   7   0    5.50    1.60
  -5  -7   0   59.79   13.10
  -5  -7   0   33.90   18.10
   5   7   0   16.10   13.50
  -6  -7   0   25.40   18.60
   6   7   0    7.30   11.00
  -7  -7   0   48.20   21.40
   8  -8   0   16.60   20.50
   8  -8   0   28.30   10.90
   8  -8   0   -0.80   12.40
  -8   8   0   17.10    8.70
   7  -8   0   29.40   12.20
   7  -8   0   28.30   11.00
   7  -8   0   35.30   21.50
  -7   8   0   21.20    9.70
   6  -8   0   45.00   23.30
   6  -8   0   12.80    8.50
  -6   8   0   24.00    7.80
   5  -8   0   21.10    9.40
   5  -8   0   17.70   19.10
  -5   8   0   16.50    6.80
   4  -8   0   -4.70    4.80
  -4   8   0    0.80    4.80
   3  -8   0    5.00    6.80
  -3   8   0    9.00    5.90
   2  -8   0    3.30    5.10
  -2   8   0    5.10    6.70
  -2   8   0    0.90    5.60
   1  -8   0   -3.60    5.60
  -1   8   0    6.30    7.30
   0  -8   0    5.90    5.90
   0   8   0   -5.70    7.10
  -1  -8   0    7.70    6.20
   1   8   0   -3.70    7.00
   1   8   0    1.50    5.20
  -2  -8   0    2.50    5.30
   2   8   0   -1.20    4.90
  -3  -8   0   -4.40    9.00
  -3  -8   0   -3.50    5.80
   3   8   0    5.20    7.40
   3   8   0   -1.10    2.50
  -4  -8   0   -7.80   11.00
  -4  -8   0  -11.50    5.10
   4   8   0    2.00    1.50
   4   8   0    8.20   10.20
  -5  -8   0   -4.20   10.80
  -5  -8   0   11.30    7.90
   5   8   0   13.50   11.60
  -6  -8   0   24.90   10.30
  -6  -8   0   18.90   15.30
   7  -9   0   52.39   27.00
   7  -9   0   17.90   10.00
  -7   9   0   32.10    9.00
  -7   9   0   21.40   10.40
   6  -9   0   49.60   24.70
   6  -9   0   26.90   12.20
  -6   9   0   38.30    9.50
  -6   9   0   22.60    9.70
   5  -9   0   38.80   13.00
   5  -9   0   56.19   27.60
  -5   9   0   42.70    9.60
  -5   9   0   15.50    8.80
   4  -9   0   40.50   12.80
  -4   9   0   41.90    9.50
   3  -9   0    4.20    8.40
  -3   9   0   17.40    7.40
  -3   9   0    5.80    4.60
   2  -9   0   28.90   11.20
  -2   9   0   40.60   10.60
   1  -9   0   -2.80    5.70
  -1   9   0   -5.40    6.40
   0  -9   0    1.30    5.90
   0   9   0   19.60   10.20
  -1  -9   0   -0.80    6.50
   1   9   0    6.30    4.90
   1   9   0   -2.00    8.50
  -2  -9   0   14.40    7.70
   2   9   0   10.00    7.00
   2   9   0    8.20    4.60
  -3  -9   0   -1.20    5.80
  -3  -9   0    8.70   13.60
   3   9   0   11.70    9.00
   3   9   0    3.40    3.50
  -4  -9   0   16.40    9.70
  -4  -9   0   13.40   18.00
   4   9   0   11.40   10.60
  -5  -9   0   -9.20   14.70
  -5  -9   0   28.40   11.20
   5   9   0    7.10   10.90
   6 -10   0   15.50   23.30
   6 -10   0    3.50    8.30
  -6  10   0    9.90    6.00
   5 -10   0   10.50   10.70
   5 -10   0   -6.80   21.20
  -5  10   0    3.70    6.20
  -5  10   0    9.70    6.60
   4 -10   0   15.90   10.00
  -4  10   0   19.80    8.30
  -4  10   0   22.20    9.40
   3 -10   0   15.00    9.40
  -3  10   0   11.30    7.40
  -3  10   0   13.00    9.30
   2 -10   0   12.40    9.50
  -2  10   0   23.50    9.50
   1 -10   0   21.90    9.30
  -1  10   0   19.30    9.70
   0 -10   0   27.20   11.30
   0  10   0   22.20   10.90
  -1 -10   0    5.20    8.00
   1  10   0   -4.90    8.50
  -2 -10   0   12.40    8.30
  -2 -10   0    0.30   16.60
   2  10   0   11.60    4.90
   2  10   0   23.70   10.70
   2  10   0    7.50    8.20
  -3 -10   0    9.40    8.60
   3  10   0  -12.60    7.50
   3  10   0   10.70   11.00
  -2  11   0   -6.60    6.90
  -1  11   0    8.10    8.40
   1  10  -1   15.80    5.60
   1  10  -1   14.80   11.10
  -1 -10   1    9.30    9.10
   0  10  -1   46.70   13.80
   0  10  -1   26.50    7.70
   0 -10   1   16.10    9.90
  -1  10  -1   12.20    8.50
  -1  10  -1   12.60    6.20
   1 -10   1   22.40   10.80
  -2  10  -1   26.40   10.40
  -2  10  -1   25.20    8.00
   2 -10   1   17.40   10.10
  -3  10  -1    7.80    6.90
  -3  10  -1   23.40    8.90
   3 -10   1   -7.50    6.00
  -4  10  -1   21.10    9.00
  -4  10  -1   10.00    7.60
   4 -10   1   12.10    9.10
  -5  10  -1   12.90    8.30
   5 -10   1    7.70    9.10
   5 -10   1    7.60   24.50
   4   9  -1   19.70   14.90
   3   9  -1   68.39    8.10
   3   9  -1   75.29   16.40
  -3  -9   1   47.50   21.70
  -3  -9   1   81.19   17.90
   2   9  -1   54.79    8.50
   2   9  -1   66.59   15.70
  -2  -9   1   58.09   26.10
  -2  -9   1   42.30   13.70
   1   9  -1   14.90    5.90
   1   9  -1   25.60   11.70
   1   9  -1   32.90    6.70
  -1  -9   1   25.70   11.30
   0   9  -1   60.09   14.80
   0   9  -1   85.39   11.60
   0  -9   1   49.30   13.90
  -1   9  -1   66.39   14.20
  -1   9  -1   55.59   11.00
   1  -9   1   51.79   14.10
  -2   9  -1   51.09   13.00
   2  -9   1   57.89   15.00
  -3   9  -1   79.79   14.80
   3  -9   1   77.09   17.00
  -4   9  -1    1.30    6.50
  -4   9  -1    0.10    5.80
   4  -9   1   10.50    8.50
  -5   9  -1    5.00    6.50
  -5   9  -1   11.90    6.40
   5  -9   1   18.80   10.10
   5  -9   1   23.60   24.40
  -6   9  -1   16.10    7.70
   6  -9   1   22.80   21.90
   6  -9   1   -1.30    7.20
  -7   9  -1   13.30    7.20
   7  -9   1  -11.40   20.80
   7  -9   1   14.50   11.20
  -5  -8   1   25.60   12.00
  -5  -8   1   33.80   20.00
  -4  -8   1   84.89   27.80
  -4  -8   1   69.29   16.50
   3   8  -1   43.80    5.70
   3   8  -1   19.90   11.30
  -3  -8   1   55.89   13.60
  -3  -8   1   64.69   25.40
   2   8  -1  129.49   13.40
   2   8  -1  113.49   20.30
  -2  -8   1  117.09   21.40
   1   8  -1  129.99   14.90
   1   8  -1  150.68   22.30
  -1  -8   1  125.19   21.50
   0   8  -1  130.69   19.80
   0   8  -1  104.09   13.90
   0  -8   1  122.49   20.60
  -1   8  -1  124.99   19.30
   1  -8   1  115.59   21.00
  -2   8  -1   59.59   12.30
   2  -8   1   40.30   11.60
  -3   8  -1  121.89   15.80
   3  -8   1   83.69   17.80
  -4   8  -1   71.79   13.00
   4  -8   1   50.19   13.40
  -5   8  -1   54.49   11.00
   5  -8   1  117.99   34.90
   5  -8   1   34.30   11.70
  -6   8  -1   16.80    6.70
  -6   8  -1   27.10   10.50
   6  -8   1   34.00   20.60
   6  -8   1   14.20    8.50
  -7   8  -1   15.30    9.00
  -7   8  -1   22.90    8.90
   7  -8   1   21.70    9.50
   7  -8   1   53.09   27.90
   7  -8   1   17.00    8.50
  -8   8  -1   17.50   10.70
   8  -8   1    8.90   22.60
   8  -8   1   -4.30    7.30
   8  -8   1    6.60    9.50
  -6  -7   1   37.20   18.60
   5   7  -1   -2.30    9.30
  -5  -7   1   18.10    8.60
  -5  -7   1   24.00   16.70
   4   7  -1   18.30   12.30
  -4  -7   1   46.30   20.60
  -4  -7   1   42.90   11.70
   3   7  -1    2.20    2.10
   3   7  -1    3.70    8.00
  -3  -7   1  -12.70    7.60
  -3  -7   1   -1.80    5.10
   2   7  -1   15.70    8.50
   2   7  -1   27.70    4.90
  -2  -7   1   24.70    8.90
   1   7  -1   71.69    9.00
   1   7  -1   52.19   13.40
  -1  -7   1   51.69   12.10
   0   7  -1   67.79   12.70
   0   7  -1   32.40    6.30
   0  -7   1   40.10   10.60
  -1   7  -1  194.28   21.00
   1  -7   1  149.29   20.90
  -2   7  -1  208.08   22.30
  -2   7  -1  203.78   23.90
   2  -7   1  179.78   23.70
  -3   7  -1   55.49   10.60
  -3   7  -1   29.30    9.50
   3  -7   1   40.80   11.10
  -4   7  -1   84.49   17.90
  -4   7  -1   92.69   12.70
   4  -7   1   86.89   17.00
  -5   7  -1   16.40    9.20
  -5   7  -1   38.90    9.20
   5  -7   1   37.30   11.00
   5  -7   1   82.19   27.40
  -6   7  -1   19.00    7.50
   6  -7   1   43.50   11.90
   6  -7   1   51.99   23.00
   6  -7   1   16.80    8.00
  -7   7  -1   10.20    8.20
   7  -7   1   26.70    9.10
   7  -7   1    0.60    7.20
   7  -7   1   25.00   18.10
  -8   7  -1   10.90    8.80
   8  -7   1   15.30    9.50
   8  -7   1   10.20   18.30
   8  -7   1    5.90    3.10
   8  -7   1   -7.10    8.80
  -9   7  -1   13.50    7.80
  -9   7  -1    0.50    7.40
   9  -7   1   -2.30    1.70
   9  -7   1    2.70   17.90
   9  -7   1   12.20    7.40
   9  -7   1   -0.10   13.00
   7   6  -1   24.60   17.10
  -7  -6   1   57.09   21.90
   6   6  -1   34.90   16.30
  -6  -6   1   62.89   24.30
   5   6  -1   32.10   14.80
  -5  -6   1   45.40   23.00
   4   6  -1   26.90   14.20
  -4  -6   1   41.20   18.70
   3   6  -1   43.60    5.20
  -3  -6   1   59.69   20.60
  -3  -6   1   69.39   13.60
   2   6  -1   42.20    6.20
  -2  -6   1   53.19   12.00
   1   6  -1   18.90    8.00
   1   6  -1   29.30    5.30
  -1  -6   1   43.60   10.30
   0   6  -1    6.70    4.40
   0   6  -1   15.70    6.90
   0  -6   1   20.70    8.10
  -1   6  -1   28.40    7.80
   1  -6   1   31.30    9.10
  -2   6  -1   67.59   13.30
  -2   6  -1   65.89   11.30
   2  -6   1   69.29   13.70
  -3   6  -1   72.49   10.90
  -3   6  -1   42.30   11.30
   3  -6   1   46.90   11.50
  -4   6  -1  121.89   17.30
  -4   6  -1  154.58   16.00
   4  -6   1  119.39   17.60
  -5   6  -1  174.18   17.80
  -5   6  -1  149.39   19.40
   5  -6   1  140.79   16.80
   5  -6   1  127.89   18.60
  -6   6  -1   86.39   16.70
  -6   6  -1   74.29   13.50
   6  -6   1  107.39   13.50
   6  -6   1   93.29   17.40
   6  -6   1  117.39   31.00
   7  -6   1   64.29   22.80
   7  -6   1   43.70   15.90
   7  -6   1   83.39   15.10
  -8   6  -1    9.70    6.30
   8  -6   1   14.80    3.00
   8  -6   1   23.10    9.60
   8  -6   1    2.40   10.50
   8  -6   1    9.90   15.90
  -9   6  -1    8.10    7.00
  -9   6  -1    9.00    8.30
   9  -6   1   -8.80   10.60
   9  -6   1   38.40   11.80
   9  -6   1   25.70   19.30
 -10   6  -1   -2.80    6.70
 -10   6  -1    7.90    8.40
  10  -6   1   -6.10   13.40
  10  -6   1   -3.70    8.60
  10  -6   1   49.99   24.00
  -8  -5   1  164.08   42.80
  -7  -5   1   44.30   23.80
   6   5  -1   43.60   19.30
  -6  -5   1   60.89   25.20
   5   5  -1   29.90   18.20
  -5  -5   1   68.09   24.30
   4   5  -1   34.20   14.50
  -4  -5   1   22.60   13.40
   3   5  -1  155.38   14.20
  -3  -5   1  147.09   31.20
   2   5  -1  141.49   14.00
  -2  -5   1  160.98   18.40
   1   5  -1   86.29   26.70
   1   5  -1   67.59    8.10
  -1  -5   1   77.59   13.10
   0   5  -1   76.19   12.20
   0   5  -1   95.29   22.00
   0  -5   1   69.49   13.00
  -1   5  -1   31.70    7.60
  -1   5  -1   45.20    9.90
   1  -5   1   41.30    9.70
  -2   5  -1    2.30    3.60
  -2   5  -1    2.60    4.90
   2  -5   1    9.20    5.50
  -3   5  -1  109.29   16.50
  -3   5  -1   96.99   12.30
   3  -5   1  107.59   16.40
  -4   5  -1   14.70    6.40
  -4   5  -1   14.60    5.20
   4  -5   1   17.20    5.30
   4  -5   1   37.00   16.70
   4  -5   1   15.50    6.70
  -5   5  -1    8.40    5.30
  -5   5  -1   13.80    5.10
   5  -5   1    7.40    6.60
   5  -5   1   23.90   13.50
   5  -5   1   13.30    5.90
   5  -5   1   14.20    5.20
  -6   5  -1   15.30    7.90
   6  -5   1   42.60   19.40
   6  -5   1   14.80    5.70
   6  -5   1   29.90    8.90
   6  -5   1    5.80    7.20
  -7   5  -1    2.40    5.50
   7  -5   1   17.10    6.10
   7  -5   1    6.90   13.40
   7  -5   1    7.10    7.80
   7  -5   1    0.10    5.20
   7  -5   1    6.10    2.10
   8  -5   1   37.70   20.50
   8  -5   1   18.00    7.80
  -9   5  -1   -6.30    5.10
  -9   5  -1    4.00    6.50
   9  -5   1   -3.50   14.50
   9  -5   1   17.50    8.00
   9  -5   1   -4.60   11.00
 -10   5  -1   10.00    7.70
 -10   5  -1    2.10    5.10
  10  -5   1   42.20   19.60
  10  -5   1   -1.30   12.40
  10  -5   1   -3.90    6.30
   9   4  -1    1.10   15.30
  -9  -4   1   68.39   25.30
   8   4  -1   21.50   17.60
  -8  -4   1   28.50   19.50
  -7  -4   1   27.90   17.20
   6   4  -1   27.00   15.30
  -6  -4   1   54.79   21.50
   5   4  -1   34.90   15.90
  -5  -4   1   71.59    8.80
  -5  -4   1   66.19   24.40
  -4  -4   1  133.69   30.30
  -4  -4   1  126.29   14.00
   3   4  -1  193.28   50.49
  -3  -4   1  186.18   28.20
   2   4  -1  185.78   17.40
   2   4  -1  254.97   51.19
   1   4  -1  176.78   36.60
   1   4  -1  180.78   17.20
  -1  -4   1  181.18   20.00
   0   4  -1  232.28   25.90
   0   4  -1  301.17   34.10
   0  -4   1  276.07   27.20
  -1   4  -1   17.00    6.30
  -1   4  -1    6.80    4.70
   1  -4   1    9.30    5.30
  -2   4  -1   96.89   12.10
  -2   4  -1  108.89   13.50
   2  -4   1  127.89   14.50
  -3   4  -1  166.18   18.20
  -3   4  -1  154.38   16.40
   3  -4   1  164.78   18.30
   3  -4   1  144.79   16.30
  -4   4  -1   75.69   13.10
  -4   4  -1   70.89   10.80
   4  -4   1   98.09   12.20
   4  -4   1   83.09   10.10
   4  -4   1   67.49   20.60
  -5   4  -1  121.69   15.00
  -5   4  -1  155.48   17.80
   5  -4   1  117.49   33.40
   5  -4   1  152.78   17.00
   5  -4   1  134.89   14.90
  -6   4  -1   69.79   14.20
   6  -4   1  111.29   25.60
   6  -4   1   93.19   11.20
   6  -4   1   81.79   14.40
  -7   4  -1   65.69   13.70
   7  -4   1  101.09   26.80
   7  -4   1   96.99   12.60
   7  -4   1   62.99    6.30
   7  -4   1   98.29   14.70
  -8   4  -1   49.70   12.30
   8  -4   1   21.30   12.00
   8  -4   1   49.00   10.80
   8  -4   1   31.90   17.90
   8  -4   1   47.30    9.30
  -9   4  -1    8.20    5.30
   9  -4   1    8.20    6.20
   9  -4   1    7.70   11.40
   9  -4   1    8.50   12.50
 -10   4  -1    2.70    6.20
 -10   4  -1   11.50    5.80
  10  -4   1   -8.20   10.90
  10  -4   1   20.60   19.40
 -11   4  -1   11.80    6.00
 -11   4  -1   14.30   10.20
  11  -4   1   31.60   22.40
  11  -4   1   -0.20   13.20
   9   3  -1   19.70   15.80
  -9  -3   1   11.10   18.20
   8   3  -1   11.70   15.50
  -8  -3   1   44.40   22.40
   7   3  -1   24.80   15.90
  -7  -3   1   39.00   21.70
  -7  -3   1   28.90    6.30
  -7  -3   1   24.80   16.90
   6   3  -1   25.90   15.50
  -6  -3   1   20.50   15.30
  -6  -3   1   25.30   17.70
  -6  -3   1   10.20    4.50
  -5  -3   1   82.79   10.90
  -5  -3   1   59.29   20.50
  -5  -3   1   99.99   25.50
   4   3  -1  201.78   58.29
  -4  -3   1  177.48   27.60
  -4  -3   1  155.98   16.50
   3   3  -1  302.07   63.09
  -3  -3   1  222.48   31.10
   2   3  -1  106.19   10.20
   2   3  -1   99.89   33.20
  -2  -3   1  141.79   20.40
   1   3  -1   51.99   21.90
   1   3  -1   31.10    4.20
   0   3  -1   86.59   19.00
   0  -3   1   78.09   10.30
  -1   3  -1   -2.30    2.30
  -1   3  -1    0.30    2.80
   1  -3   1    2.60    3.30
  -2   3  -1  503.55   45.30
  -2   3  -1  488.55   43.90
   2  -3   1  427.56   43.80
   2  -3   1  470.95   45.70
   2  -3   1  503.75   45.40
  -3   3  -1   53.59   10.00
  -3   3  -1   50.09    7.70
   3  -3   1   54.49    8.20
   3  -3   1   44.10    9.20
   3  -3   1   83.79   19.30
   3  -3   1   78.29   19.80
  -4   3  -1   25.70    6.00
  -4   3  -1   37.40    8.60
   4  -3   1   45.30    7.00
   4  -3   1   21.80   17.90
   4  -3   1   33.80    7.90
   4  -3   1   75.79   19.30
  -5   3  -1  104.39   13.90
   5  -3   1  103.99   12.90
   5  -3   1   91.69   11.50
   5  -3   1  139.09   26.60
   5  -3   1   91.09   32.20
  -6   3  -1  210.38   21.40
   6  -3   1  151.58   15.20
   6  -3   1  186.78   19.70
   6  -3   1  204.78   18.30
   6  -3   1  169.48   27.70
  -7   3  -1   -1.40   12.80
  -7   3  -1    9.80    6.60
   7  -3   1    3.70    4.40
   7  -3   1    8.60    4.40
   7  -3   1    3.40   10.10
   7  -3   1   -4.50    6.40
  -8   3  -1   96.59   17.70
  -8   3  -1   92.69   13.30
   8  -3   1  101.59   12.90
   8  -3   1   95.49   28.40
   8  -3   1  126.39   17.90
  -9   3  -1    5.90    4.40
  -9   3  -1    4.30   16.50
   9  -3   1   16.70   14.90
   9  -3   1   15.40   12.30
 -10   3  -1    9.70   18.70
 -10   3  -1   14.50    8.40
 -10   3  -1   21.20    6.40
  10  -3   1    3.50   11.00
  10  -3   1   18.30   17.60
 -11   3  -1   14.10    9.10
 -11   3  -1   -2.70    4.90
 -11   3  -1  -30.70   18.10
  11  -3   1    6.10   12.80
  11  -3   1   25.10   20.70
  10   2  -1   34.10   23.20
 -10  -2   1   82.49   25.50
   9   2  -1   59.19   23.70
   9   2  -1   -0.20   15.10
  -9  -2   1   25.10   10.60
  -9  -2   1   32.80   20.30
   8   2  -1    5.70   14.30
   8   2  -1    1.80    7.70
  -8  -2   1   14.10   17.50
  -8  -2   1   -0.40    4.00
  -8  -2   1    2.30   13.30
   7   2  -1  105.89   30.30
   7   2  -1   27.10   18.00
  -7  -2   1   63.39   24.00
  -7  -2   1   66.49   24.40
  -7  -2   1   67.49    8.60
   6   2  -1    9.80   12.30
   6   2  -1    5.60    8.80
  -6  -2   1    3.80   12.00
  -6  -2   1    0.40   10.10
  -6  -2   1    4.60    3.10
   5   2  -1   91.99   23.70
  -5  -2   1   61.99   20.40
  -5  -2   1   56.09   18.70
  -5  -2   1   62.29    7.90
   4   2  -1   22.90   30.50
   4   2  -1   37.30   15.20
  -4  -2   1   22.00    4.60
  -4  -2   1   22.30   12.40
  -4  -2   1   17.50   30.90
   3   2  -1    9.60   22.30
  -3  -2   1    9.30   23.50
  -3  -2   1   15.10   10.60
  -3  -2   1    4.00    2.80
   2   2  -1    6.50   19.70
  -2  -2   1    1.60    7.20
  -2  -2   1   -3.70   17.90
   1   2  -1   11.60   16.70
  -1  -2   1   22.20   16.50
   0   2  -1   25.40    3.70
   0   2  -1   24.80   13.30
   0  -2   1   29.10   12.00
   0  -2   1   37.00    6.50
  -1   2  -1   37.90    5.60
  -1   2  -1   45.30    6.90
   1  -2   1   42.40    7.20
   1  -2   1   26.50    5.30
  -2   2  -1   87.09   10.10
  -2   2  -1   98.49    9.40
   2  -2   1   79.89   10.00
   2  -2   1   73.29    9.10
  -3   2  -1  199.58   20.50
  -3   2  -1  190.78   19.40
   3  -2   1  215.28   19.50
   3  -2   1  198.58   20.30
  -4   2  -1   20.20   10.60
  -4   2  -1   19.20    6.10
   4  -2   1   15.40   11.00
   4  -2   1   11.60    5.00
   4  -2   1   28.30   22.10
   4  -2   1   15.70    4.30
  -5   2  -1   -1.40    3.40
  -5   2  -1   -5.20    7.40
   5  -2   1   -6.70   19.30
   5  -2   1    4.20    3.50
   5  -2   1    6.50    8.90
   5  -2   1   -1.10    2.90
  -6   2  -1   92.69   23.30
  -6   2  -1   62.99   12.00
   6  -2   1   62.59   10.80
   6  -2   1   46.70    8.40
   6  -2   1   53.09   18.80
   6  -2   1   63.89   33.70
  -7   2  -1   73.19   23.10
  -7   2  -1   60.99   12.80
   7  -2   1   77.99   13.20
   7  -2   1   54.79    9.60
  -8   2  -1   63.99   13.30
  -8   2  -1   59.89    9.40
  -8   2  -1  128.59   31.20
   8  -2   1   70.09   10.20
   8  -2   1   39.90   19.50
  -9   2  -1   85.99   15.40
  -9   2  -1   53.29    8.60
   9  -2   1   28.30   14.20
   9  -2   1   42.00   20.90
 -10   2  -1   61.49    9.70
 -10   2  -1   64.89   14.30
  10  -2   1   82.99   26.80
 -11   2  -1   44.80   23.90
 -11   2  -1   18.50    9.90
  11  -2   1   33.40   16.70
  11  -2   1   33.80   22.90
  10   1  -1   14.40   18.80
  10   1  -1   13.80   19.50
 -10  -1   1   56.89   24.60
 -10  -1   1   21.20   11.20
 -10  -1   1   23.20    3.20
 -10  -1   1   12.90    4.70
   9   1  -1    4.30   13.20
   9   1  -1   26.00   19.50
  -9  -1   1   20.20   21.30
  -9  -1   1   31.50   10.40
  -9  -1   1   37.80   19.80
  -9  -1   1   18.60    4.70
   8   1  -1   -0.50   11.50
  -8  -1   1   11.10   13.80
  -8  -1   1   10.80   13.30
  -8  -1   1   13.10    3.80
  -8  -1   1   12.60    2.70
   7   1  -1    1.00   11.90
   7   1  -1    6.70   13.20
  -7  -1   1    3.80    2.10
  -7  -1   1   12.20   13.50
  -7  -1   1    8.60    5.70
  -7  -1   1    1.40    3.00
  -7  -1   1  -12.30   11.40
   6   1  -1   -7.40    7.90
   6   1  -1    5.20    9.10
  -6  -1   1   13.50   12.80
  -6  -1   1    5.30    1.90
  -6  -1   1   -2.00    9.00
  -6  -1   1    5.90    2.70
   5   1  -1   13.50   27.10
   5   1  -1   29.80   14.20
  -5  -1   1   28.10   14.70
  -5  -1   1   33.60    5.30
  -5  -1   1   38.50   31.30
   4   1  -1   17.40   28.50
   4   1  -1   31.50   13.80
  -4  -1   1   21.10    3.80
  -4  -1   1   13.70   11.10
  -4  -1   1    1.10   26.10
   3   1  -1   39.70   26.70
   3   1  -1   29.70   12.10
  -3  -1   1   27.90   11.40
  -3  -1   1   36.60   28.00
  -3  -1   1   25.30    4.20
   2   1  -1  165.58   38.90
  -2  -1   1  126.99   13.20
  -2  -1   1  164.28   20.00
   1   1  -1  518.95   57.69
  -1  -1   1  583.94   56.89
  -1  -1   1  486.75   43.80
  -1  -1   1  458.15   44.30
   0   1  -1  181.18   15.60
   0  -1   1  166.08   15.60
   0  -1   1  197.38   23.70
   0  -1   1  159.18   16.00
  -1   1  -1  161.28   13.50
  -1   1  -1  125.79   13.70
  -1   1  -1  139.89   13.10
   1  -1   1  144.59   13.00
   1  -1   1  119.79   13.70
   1  -1   1  142.39   13.40
  -2   1  -1  351.26   33.60
  -2   1  -1  364.86   34.20
   2  -1   1  343.27   34.00
   2  -1   1  401.76   33.00
   2  -1   1  372.76   33.70
  -3   1  -1   76.49    9.60
   3  -1   1   70.59    8.70
   3  -1   1   83.09    9.40
   3  -1   1  109.09   15.60
   3  -1   1   79.69    7.30
   3  -1   1  134.89   31.50
  -4   1  -1   32.50    7.70
  -4   1  -1   52.19   14.50
   4  -1   1   35.90   13.70
   4  -1   1   41.60   25.70
   4  -1   1   41.70    7.40
  -5   1  -1   82.99   20.30
  -5   1  -1   61.09   10.40
  -5   1  -1   39.80    6.40
   5  -1   1   48.90   29.00
   5  -1   1   68.09    9.80
   5  -1   1   31.10   14.90
  -6   1  -1   24.00   13.80
  -6   1  -1   13.00    3.90
  -6   1  -1   26.80    7.10
   6  -1   1   13.60   25.40
   6  -1   1   13.00   12.30
  -7   1  -1   21.10    7.80
  -7   1  -1   38.40   17.50
  -7   1  -1   40.50    6.20
   7  -1   1   19.60   11.60
   7  -1   1   19.10   14.30
  -8   1  -1   19.70    8.80
  -8   1  -1   12.90    4.50
  -8   1  -1   14.90   15.10
   8  -1   1   13.90   11.60
   8  -1   1   13.90   11.60
  -9   1  -1   32.40    6.30
  -9   1  -1   49.70   11.30
  -9   1  -1   84.69   28.20
   9  -1   1    5.00   13.60
   9  -1   1   21.70   14.70
 -10   1  -1   86.69   26.10
 -10   1  -1   47.30    7.90
  10  -1   1   15.90   14.10
  10  -1   1   52.79   22.50
 -11   1  -1   50.09    8.00
 -11   1  -1   46.90   13.60
 -11   1  -1   22.00   22.00
  11  -1   1   19.90   13.30
  11  -1   1   56.59   25.00
  10   0  -1   10.30   13.50
  10   0  -1   -4.60   16.80
 -10   0   1   20.20   23.70
 -10   0   1   21.70   10.30
 -10   0   1   10.30    3.60
   9   0  -1    8.60   14.30
   9   0  -1   -0.10   11.00
  -9   0   1    6.90    7.50
  -9   0   1   11.10    3.80
  -9   0   1   20.30   17.40
  -9   0   1   23.70   19.60
   8   0  -1   27.40   20.70
  -8   0   1   28.80   15.30
  -8   0   1   21.20   15.80
  -8   0   1   29.40    9.70
  -8   0   1   20.10    4.40
  -8   0   1   25.70    4.30
   7   0  -1    4.50    9.40
   7   0  -1   -2.20   10.80
  -7   0   1    3.80   10.70
  -7   0   1    3.90    5.50
  -7   0   1   12.80   13.00
  -7   0   1    8.40    2.80
   6   0  -1   29.80   14.20
   6   0  -1   10.50   10.40
  -6   0   1   26.80    8.30
  -6   0   1   30.80   13.80
  -6   0   1   16.40    3.50
  -6   0   1    9.40   10.60
   5   0  -1   36.30   28.00
   5   0  -1    1.10    9.60
  -5   0   1    6.50    4.90
  -5   0   1   36.00   34.60
  -5   0   1   11.00    2.90
  -5   0   1   24.10   11.80
   4   0  -1   33.30   12.10
   4   0  -1   20.90   26.40
  -4   0   1   -0.20   24.70
  -4   0   1   33.90   11.30
   3   0  -1  172.28   25.80
   3   0  -1  234.58   51.39
  -3   0   1  281.87   52.79
  -3   0   1  245.68   20.80
   2   0  -1  469.55   41.10
   2   0  -1  382.36   44.70
   2   0  -1  487.25   59.89
  -2   0   1  491.95   57.99
  -2   0   1  482.75   41.10
   1   0  -1   65.49   10.30
   1   0  -1   81.69    8.00
   1   0  -1  108.69   26.30
  -1   0   1   85.99    7.90
  -1   0   1   90.99   25.00
   0   0  -1  -10.30    8.70
   0   0  -1    0.30    1.10
   0   0  -1   -0.50    0.60
   0   0   1   -6.60    6.90
   0   0   1    0.40    0.70
   0   0   1    1.40    1.00
  -1   0  -1   55.39    5.10
   1   0   1   53.39    5.30
   1   0   1   43.50    4.80
   1   0   1   55.09    5.00
  -2   0  -1  132.39   17.10
  -2   0  -1  144.69   12.80
  -2   0  -1  126.09   12.10
   2   0   1  113.79   12.10
   2   0   1  116.09   16.70
   2   0   1  142.39   12.60
  -3   0  -1  465.35   41.30
  -3   0  -1  427.26   40.20
  -3   0  -1  438.16   45.90
   3   0   1  389.06   45.70
   3   0   1  500.05   41.20
  -4   0  -1  251.47   29.10
  -4   0  -1  217.78   21.00
  -4   0  -1  248.08   22.80
   4   0   1  188.78   28.30
  -5   0  -1  170.38   18.40
  -5   0  -1  179.88   15.30
  -5   0  -1  145.99   16.10
  -5   0  -1  161.38   24.80
   5   0   1  265.17   59.29
   5   0   1  176.48   32.80
  -6   0  -1    8.30    5.30
  -6   0  -1   12.50    3.20
  -6   0  -1   -5.10    8.30
  -6   0  -1    8.10    1.50
   6   0   1  -16.10   17.70
   6   0   1    9.20   11.90
  -7   0  -1   47.60    6.60
  -7   0  -1   46.50   18.90
  -7   0  -1   50.29   10.60
   7   0   1   34.20   17.00
  -8   0  -1   31.10    5.80
  -8   0  -1   24.90   16.70
  -8   0  -1   41.60   10.20
   8   0   1   32.30   18.50
   8   0   1    4.80   11.90
  -9   0  -1   39.50   11.10
  -9   0  -1   36.20    6.20
  -9   0  -1   65.09   26.00
   9   0   1   25.10   20.10
 -10   0  -1   10.40    6.50
 -10   0  -1   21.20   17.00
  10   0   1   15.60   14.00
  10   0   1    7.70   11.00
 -11   0  -1    5.50    4.00
 -11   0  -1  -20.80   18.50
 -11   0  -1   -2.70    7.20
  11   0   1   -5.10   16.30
  11   0   1    9.60   13.30
  10  -1  -1   12.40   15.30
  10  -1  -1   -4.20   12.70
 -10   1   1   13.80   20.00
 -10   1   1  -14.10   16.30
 -10   1   1    6.90    4.10
 -10   1   1    9.80    7.20
   9  -1  -1    2.10   11.10
   9  -1  -1   14.90   16.60
  -9   1   1    2.60    5.70
  -9   1   1    1.20    3.30
  -9   1   1    9.70   16.20
  -9   1   1   15.80   16.90
   8  -1  -1    5.60   12.40
   8  -1  -1   -5.60   10.20
  -8   1   1    1.60    5.80
  -8   1   1  -11.70    9.60
  -8   1   1    5.00   11.30
   7  -1  -1   65.89   22.90
  -7   1   1  114.89   26.70
  -7   1   1   43.50   20.30
  -7   1   1   77.49   14.60
   6  -1  -1    9.80    9.00
   6  -1  -1   13.20   12.40
  -6   1   1   16.20    7.00
  -6   1   1   27.00   14.60
  -6   1   1   12.50   11.10
   5  -1  -1   17.20   12.50
   5  -1  -1   59.29   33.70
  -5   1   1   41.00    9.40
  -5   1   1   13.50   28.20
  -5   1   1   61.89   16.60
   4  -1  -1   18.80   26.10
   4  -1  -1    9.80   10.10
   4  -1  -1   12.30    2.50
  -4   1   1   21.90   10.70
  -4   1   1   -2.70   20.00
  -4   1   1   14.90    5.70
   3  -1  -1    0.60    1.30
   3  -1  -1  -10.20   13.30
   3  -1  -1    3.10    7.60
  -3   1   1    1.30    3.30
  -3   1   1   23.90   21.20
  -3   1   1   -4.60    5.50
   2  -1  -1   -4.30    4.80
   2  -1  -1   28.30   22.20
   2  -1  -1    1.20    1.40
  -2   1   1  -13.20   18.10
  -2   1   1   -3.70    5.00
  -2   1   1    2.50    3.20
   1  -1  -1  345.97   39.70
   1  -1  -1  318.97   27.50
   1  -1  -1  262.97   26.50
  -1   1   1  255.87   26.50
  -1   1   1  309.87   38.80
   0   1   1  598.14   53.39
  -2  -1  -1  403.86   34.70
  -2  -1  -1  326.97   39.50
   2   1   1  425.16   34.70
   2   1   1  358.56   39.80
  -3  -1  -1  448.76   46.20
   3   1   1  435.36   38.70
   3   1   1  411.46   45.70
  -4  -1  -1  509.25   60.59
  -4  -1  -1  658.63   52.79
   4   1   1  542.45   61.09
  -5  -1  -1  570.94   64.59
  -5  -1  -1  665.83   54.39
   5   1   1  526.75   63.99
  -6  -1  -1  350.36   32.70
  -6  -1  -1  322.87   44.30
  -6  -1  -1  383.06   33.00
   6   1   1  490.65   72.99
   6   1   1  333.47   45.20
  -7  -1  -1  238.38   21.30
  -7  -1  -1  226.48   21.60
  -7  -1  -1  192.38   33.50
  -7  -1  -1  259.37   25.80
   7   1   1  198.88   34.10
  -8  -1  -1  201.48   39.90
  -8  -1  -1  162.88   20.00
  -8  -1  -1  161.88   15.40
  -8  -1  -1  151.58   15.80
   8   1   1  176.08   40.00
  -9  -1  -1  107.09   11.80
  -9  -1  -1  129.39   34.90
  -9  -1  -1  133.69   12.90
  -9  -1  -1  139.09   17.70
   9   1   1  146.89   39.40
 -10  -1  -1   47.00   20.30
 -10  -1  -1   47.80    6.50
 -10  -1  -1   36.70   11.40
  10   1   1   19.30   12.00
  10   1   1   31.40   23.60
 -11  -1  -1   25.60    4.90
 -11  -1  -1   -9.70   17.70
 -11  -1  -1   11.40    9.30
  11   1   1   19.10   13.70
  11   1   1   37.60   26.50
  10  -2  -1  -12.10   10.00
  10  -2  -1   20.90   16.20
 -10   2   1    8.40    4.60
 -10   2   1   16.60   20.90
 -10   2   1    8.70   21.00
 -10   2   1   -5.00    5.00
   9  -2  -1   29.30   18.60
   9  -2  -1   14.10   15.20
  -9   2   1   29.30   10.50
  -9   2   1   55.19   21.70
  -9   2   1   27.60   23.80
   8  -2  -1   35.40   17.60
   8  -2  -1   15.10   13.50
  -8   2   1   64.29   22.00
  -8   2   1   33.40   10.70
  -8   2   1   33.10   16.70
   7  -2  -1   31.50   16.60
  -7   2   1   37.30   10.30
  -7   2   1   42.10   16.70
  -7   2   1   43.00   17.20
   6  -2  -1   10.00   10.60
   6  -2  -1    3.90    8.50
  -6   2   1    8.20    6.00
  -6   2   1   20.90   13.00
  -6   2   1    1.20    8.60
   5  -2  -1   10.90   26.90
   5  -2  -1   54.99    5.30
   5  -2  -1   39.30   15.30
  -5   2   1   28.60    8.80
  -5   2   1   59.39   31.00
  -5   2   1   49.80   16.10
   4  -2  -1   19.70    9.60
   4  -2  -1   28.60   24.80
   4  -2  -1   18.80    6.10
  -4   2   1   34.50   27.40
  -4   2   1   38.80   12.20
  -4   2   1   24.30    6.60
   3  -2  -1  145.19   18.70
   3  -2  -1  146.69   15.10
   3  -2  -1  195.48   40.90
   3  -2  -1  130.69   13.10
  -3   2   1  126.09   15.10
  -3   2   1  137.19   36.80
   2  -2  -1  162.78   16.60
   2  -2  -1  155.58   14.90
   2  -2  -1  218.28   38.40
  -2   2   1  204.18   39.00
  -2   2   1  155.78   16.70
   1  -2  -1   29.40    5.30
   1  -2  -1   68.99   24.50
  -1   2   1   25.60    3.50
  -1   2   1   45.90   20.90
  -1   2   1   28.50    5.50
   0  -2  -1  944.01   83.49
   0   2   1  919.31   83.49
  -1  -2  -1 2143.09  211.18
  -1  -2  -1 2641.54  215.68
  -2  -2  -1 3376.06  326.57
   2   2   1 3873.11  327.17
  -3  -2  -1 1792.12  183.28
   3   2   1 2044.40  175.28
   3   2   1 2093.29  184.18
  -4  -2  -1  656.23   75.59
   4   2   1  832.22   77.09
  -5  -2  -1  309.97   42.60
  -5  -2  -1  358.16   31.50
   5   2   1  360.06   43.80
  -6  -2  -1  272.57   39.00
  -6  -2  -1  284.57   25.80
   6   2   1  286.17   39.50
  -7  -2  -1  234.48   21.40
  -7  -2  -1  196.78   35.40
  -7  -2  -1  229.68   21.90
   7   2   1  263.37   38.10
  -8  -2  -1  163.68   16.90
  -8  -2  -1  207.28   22.10
  -8  -2  -1  152.98   37.10
  -8  -2  -1  168.58   16.40
   8   2   1  225.18   46.10
  -9  -2  -1  104.49   17.50
  -9  -2  -1   97.29   10.90
  -9  -2  -1   95.69   10.10
  -9  -2  -1  137.39   35.30
   9   2   1   95.89   31.50
 -10  -2  -1  128.89   30.60
 -10  -2  -1   67.59   15.40
 -10  -2  -1   55.99    7.80
  10   2   1   23.90   15.90
  10   2   1   73.29   28.30
 -11  -2  -1   19.60   11.40
 -11  -2  -1   17.40    4.40
  11   2   1   43.00   28.50
  10  -3  -1    2.10    9.50
  10  -3  -1   31.80   18.30
 -10   3   1    6.40   19.30
 -10   3   1   19.60   25.70
 -10   3   1   18.70    6.00
 -10   3   1   23.40   10.20
   9  -3  -1    3.80   12.30
   9  -3  -1   48.50   20.40
   9  -3  -1   29.40    6.70
  -9   3   1   88.29   29.80
  -9   3   1   25.70   11.00
  -9   3   1   23.90   18.60
   8  -3  -1   63.69   10.40
   8  -3  -1   60.09   22.80
  -8   3   1   83.69   16.10
  -8   3   1   70.09   22.40
   7  -3  -1  269.47   25.90
   7  -3  -1  211.08   35.20
  -7   3   1  306.57   30.40
   6  -3  -1  224.18   18.60
   6  -3  -1  177.98   19.80
   6  -3  -1  191.88   29.00
  -6   3   1  137.89   32.60
  -6   3   1  228.98   24.00
   5  -3  -1  545.55   51.69
   5  -3  -1  492.05   75.79
   5  -3  -1  561.94   59.89
   5  -3  -1  595.74   54.39
  -5   3   1  607.44   55.19
  -5   3   1  565.14   79.39
   4  -3  -1  567.04   57.99
   4  -3  -1  570.74   50.99
   4  -3  -1  509.45   71.99
   4  -3  -1  558.34   53.19
  -4   3   1  656.23   77.39
  -4   3   1  538.65   53.79
   3  -3  -1  189.58   19.60
   3  -3  -1  221.78   21.80
   3  -3  -1  300.77   51.09
  -3   3   1  228.68   46.30
  -3   3   1  222.08   22.20
   2  -3  -1  920.01   84.29
  -2   3   1  931.91   82.69
  -2   3   1  874.61   84.29
  -2   3   1 1015.50   97.19
   1  -3  -1  131.39   12.60
  -1   3   1  100.59   10.90
  -1   3   1  108.79   12.20
   0  -3  -1 1230.08  112.59
   0   3   1 1274.27  112.69
  -1  -3  -1  130.49   13.80
  -2  -3  -1  613.64   62.99
  -3  -3  -1  323.37   39.60
  -4  -3  -1  313.27   39.00
   4   3   1  284.47   25.90
  -5  -3  -1  380.96   53.79
   5   3   1  578.54   57.59
  -6  -3  -1  227.58   33.70
   6   3   1  155.58   34.50
  -7  -3  -1  252.07   41.80
   7   3   1  328.57   44.80
  -8  -3  -1  148.29   15.70
  -8  -3  -1  140.69   37.90
   8   3   1  220.18   44.70
  -9  -3  -1   77.59   27.50
  -9  -3  -1   67.19    9.40
   9   3   1   93.89   29.10
 -10  -3  -1   53.69   13.90
 -10  -3  -1   45.90    7.70
 -10  -3  -1   76.89   25.20
  10   3   1   69.59   31.40
  10   3   1   13.00   14.70
  10  -4  -1    3.30   15.50
  10  -4  -1   -4.30    9.80
  10  -4  -1   -9.60   11.70
 -10   4   1    7.60    8.40
 -10   4   1  -11.20   18.20
   9  -4  -1   11.80   13.50
   9  -4  -1    1.20    5.60
   9  -4  -1   15.80   13.80
  -9   4   1    5.00    7.70
  -9   4   1   14.90   15.40
   8  -4  -1    8.20    4.90
   8  -4  -1   23.80   15.60
   8  -4  -1   16.60   13.70
  -8   4   1   29.20   17.40
   7  -4  -1   25.20    5.80
   7  -4  -1    1.60   10.70
   7  -4  -1   10.60   11.60
   7  -4  -1   13.50    7.00
   7  -4  -1   19.10    2.70
  -7   4   1   12.10   11.20
  -7   4   1   15.90    8.20
   6  -4  -1  125.39   14.80
   6  -4  -1  135.19   21.80
   6  -4  -1   90.29    9.90
  -6   4   1   87.29   23.70
  -6   4   1  122.39   18.80
   5  -4  -1  141.59   22.80
   5  -4  -1  130.59   41.00
   5  -4  -1  125.29   13.80
   5  -4  -1  134.79   16.30
  -5   4   1  135.09   17.20
  -5   4   1  219.88   56.19
   4  -4  -1  596.04   68.99
   4  -4  -1  434.56   46.00
   4  -4  -1  467.45   44.00
  -4   4   1  488.15   47.20
  -4   4   1  545.65   67.79
   3  -4  -1  522.65   60.69
   3  -4  -1  374.56   38.70
   3  -4  -1  443.06   41.20
  -3   4   1  443.56   39.00
  -3   4   1  405.96   41.10
  -3   4   1  445.26   56.99
   2  -4  -1  278.77   29.20
  -2   4   1  349.27   42.70
  -2   4   1  304.67   27.60
  -2   4   1  275.37   29.20
   1  -4  -1  715.23   62.39
  -1   4   1  713.93   62.19
  -1   4   1  597.74   60.49
   0  -4  -1  527.85   50.89
   0   4   1  560.64   51.09
  -1  -4  -1  197.28   20.50
  -2  -4  -1  260.07   27.50
  -2  -4  -1  309.37   35.60
  -3  -4  -1  107.79   25.30
   3   4   1  206.28   52.19
  -4  -4  -1   32.90   15.70
   4   4   1   65.29   33.90
   4   4   1   33.20    3.50
  -5  -4  -1  175.58   35.70
   5   4   1  117.49   28.20
  -6  -4  -1   38.50   18.90
   6   4   1   18.30   12.30
  -7  -4  -1   85.59   26.90
   7   4   1   43.30   18.70
  -8  -4  -1  110.19   33.10
  -8  -4  -1  128.99   14.10
   8   4   1  157.18   37.90
  -9  -4  -1   85.09   26.40
  -9  -4  -1   81.79   11.10
   9   4   1   82.29   33.80
 -10  -4  -1   37.10   26.30
 -10  -4  -1   48.30   14.40
  10   4   1   16.30   16.90
  10   4   1   70.09   32.70
  10  -5  -1   -4.50   11.00
  10  -5  -1   16.50   16.10
 -10   5   1   -6.70    5.90
 -10   5   1  -22.70   16.80
   9  -5  -1    8.60    5.80
   9  -5  -1    0.80   12.00
   9  -5  -1   11.10   12.10
  -9   5   1   13.40   15.80
  -9   5   1   18.60    7.00
   8  -5  -1   40.50    7.60
   8  -5  -1   18.40    8.30
   8  -5  -1   14.00   12.00
   8  -5  -1   -5.00   10.90
  -8   5   1   30.70   17.00
   7  -5  -1   31.10   10.00
   7  -5  -1   18.60   13.10
   7  -5  -1   51.79   18.90
   7  -5  -1   31.40    4.50
  -7   5   1   24.40   14.90
   6  -5  -1  118.79   27.40
   6  -5  -1  112.49   11.80
   6  -5  -1   80.59   14.80
  -6   5   1   63.79   20.00
  -6   5   1  101.39   17.80
   5  -5  -1  130.49   16.70
   5  -5  -1  139.49   14.40
  -5   5   1   90.59   23.10
  -5   5   1  163.98   18.50
   4  -5  -1  124.99   15.70
   4  -5  -1  170.18   44.50
   4  -5  -1  110.49   13.00
  -4   5   1  127.29   13.30
  -4   5   1  229.78   49.30
  -4   5   1  127.39   16.10
   3  -5  -1  367.86   37.40
  -3   5   1  393.36   35.10
  -3   5   1  330.67   37.10
  -3   5   1  426.46   52.69
   2  -5  -1   85.49   13.50
  -2   5   1   78.69    9.80
  -2   5   1  111.49   27.90
  -2   5   1   86.29   11.70
   1  -5  -1 1243.98  111.69
  -1   5   1 1258.27  111.59
  -1   5   1 1165.98  109.79
   0  -5  -1  441.86   45.30
   0   5   1  504.15   45.80
  -1  -5  -1  950.00   87.59
  -2  -5  -1  448.36   43.50
  -3  -5  -1  150.98   26.00
  -4  -5  -1  182.38   29.10
   4   5   1  140.99   24.10
  -5  -5  -1  140.99   33.00
   5   5   1   70.69   23.00
   6   5   1   85.49   24.90
  -7  -5  -1   56.19   22.40
   7   5   1   21.40   14.90
  -8  -5  -1   38.10   19.70
   8   5   1    8.70   13.50
  -9  -5  -1   21.30   19.60
   9   5   1   17.80   15.30
   9  -6  -1   25.40   16.60
   9  -6  -1    5.90    8.10
   9  -6  -1   -4.10   14.20
   9  -6  -1   25.10    7.50
  -9   6   1    2.90   13.70
  -9   6   1   26.40    9.80
   8  -6  -1   42.50   18.30
   8  -6  -1    8.40    6.00
   8  -6  -1   24.80    8.50
   8  -6  -1    6.20   13.90
  -8   6   1   16.70   15.40
  -8   6   1   21.00    8.60
   7  -6  -1  100.49   24.90
   7  -6  -1   61.19   13.40
   7  -6  -1   78.09   10.80
   6  -6  -1   20.00    5.10
   6  -6  -1   16.30   11.30
   6  -6  -1   15.50    5.90
   6  -6  -1   42.20   16.40
  -6   6   1    1.20    8.40
   5  -6  -1   34.50   12.60
  -5   6   1   63.39   16.70
   4  -6  -1  123.89   17.00
  -4   6   1  144.69   17.90
  -4   6   1  138.99   15.00
   3  -6  -1  110.59   15.50
  -3   6   1   98.39   14.80
  -3   6   1  130.69   13.40
   2  -6  -1  592.14   54.49
  -2   6   1  594.94   51.99
  -2   6   1  504.75   53.59
  -2   6   1  526.75   61.79
   1  -6  -1  218.58   25.20
  -1   6   1  208.98   23.30
  -1   6   1  298.87   36.10
  -1   6   1  239.48   25.20
   0  -6  -1  214.08   26.20
   0   6   1  292.87   27.40
  -1  -6  -1  616.84   59.09
   2   6   1  228.58   28.30
  -3  -6  -1  354.36   46.20
  -3  -6  -1  375.06   37.40
   4   6   1  175.48   27.50
  -5  -6  -1   68.09   24.30
   5   6   1   28.70   15.80
   6   6   1   62.39   21.20
  -7  -6  -1   27.20   17.80
  -8  -6  -1   29.20   20.40
   8   6   1   23.20   16.80
  -9  -6  -1   52.99   22.80
   9   6   1   25.50   19.40
   9  -7  -1   24.20   10.70
   9  -7  -1    4.30   15.10
   9  -7  -1   13.60    2.10
   9  -7  -1   25.40   20.20
  -9   7   1    8.20    8.70
   8  -7  -1   14.00    5.60
   8  -7  -1   14.80   16.00
   8  -7  -1    4.40   12.70
   8  -7  -1   31.10    9.60
  -8   7   1   36.00   18.80
  -8   7   1   11.30    9.10
   7  -7  -1   38.90   19.80
   7  -7  -1   35.00   10.90
   7  -7  -1   36.10   15.50
  -7   7   1   27.90   15.10
   6  -7  -1   24.90   14.20
   6  -7  -1   39.50   10.70
  -6   7   1   44.70   13.70
  -5   7   1  110.39   13.40
  -4   7   1  106.79   13.10
   3  -7  -1   45.90   10.80
  -3   7   1   53.39   10.90
   2  -7  -1  258.77   28.80
  -2   7   1  245.68   28.20
  -2   7   1  272.07   26.60
   1  -7  -1  237.78   26.50
  -1   7   1  226.28   25.80
  -1   7   1  230.78   24.30
   0  -7  -1  281.47   29.60
   0   7   1  232.28   27.90
   0   7   1  328.47   30.30
   1   7   1  189.38   23.10
   2   7   1   92.09   15.80
  -3  -7  -1  283.57   31.00
  -3  -7  -1  291.97   40.80
  -4  -7  -1  246.78   38.70
  -4  -7  -1  266.47   29.10
  -5  -7  -1  182.98   38.00
  -5  -7  -1  142.39   19.50
  -6  -7  -1   67.29   25.80
   6   7   1   42.10   16.10
  -7  -7  -1   19.70   15.50
  -8  -7  -1   30.30   20.30
   8   7   1   17.10   17.20
   8  -8  -1   69.69   15.70
   8  -8  -1   58.69   25.80
  -8   8   1   57.19   15.00
   7  -8  -1   45.30   12.20
   7  -8  -1   38.40   21.00
   7  -8  -1   13.70   13.10
  -7   8   1   26.50   10.40
  -7   8   1   38.70   15.90
   6  -8  -1   72.89   18.50
   6  -8  -1  144.09   35.20
   6  -8  -1   76.69   16.90
  -6   8   1   89.99   13.70
  -6   8   1   87.79   19.60
   5  -8  -1  130.29   33.00
   5  -8  -1   79.89   17.10
  -5   8   1   63.99   15.70
  -5   8   1   86.89   13.20
   4  -8  -1   62.29   13.80
  -4   8   1   66.59   10.30
  -4   8   1   37.20   10.20
   3  -8  -1  285.47   32.70
  -3   8   1  264.67   31.90
  -3   8   1  315.77   29.80
   2  -8  -1   49.80   11.90
  -2   8   1   31.50   10.10
  -2   8   1   36.00    9.00
   1  -8  -1  128.09   18.20
  -1   8   1  146.29   17.50
  -1   8   1  128.99   18.30
   0  -8  -1   51.79   11.80
   0   8   1   58.89   12.40
   0   8   1   34.70    8.40
   0   8   1   51.19   11.00
  -1  -8  -1   77.29   13.90
   1   8   1   33.90   10.40
  -2  -8  -1   70.29   13.70
   2   8   1   35.90   11.80
  -3  -8  -1    7.50   11.60
  -3  -8  -1   59.59   12.70
   3   8   1   32.70   12.30
  -4  -8  -1   72.49   14.60
  -4  -8  -1   53.79   24.60
  -5  -8  -1   60.49   24.60
   5   8   1   32.20   15.30
  -6  -8  -1   19.50   19.40
   6   8   1   27.90   14.90
  -7  -8  -1   23.40   17.80
  -7  -8  -1   48.10   13.30
   7   8   1    8.70   12.30
   7  -9  -1   30.90   21.90
   7  -9  -1   26.10   10.80
   7  -9  -1   31.70   14.10
  -7   9   1   41.70   11.40
   6  -9  -1   60.39   25.60
   6  -9  -1   79.49   17.10
  -6   9   1   59.59   11.60
  -6   9   1   57.59   15.10
   5  -9  -1   42.90   14.20
   5  -9  -1   86.59   31.90
   4  -9  -1   28.10   11.20
   3  -9  -1   86.29   17.30
  -3   9   1   97.79   14.80
  -3   9   1   74.49   15.30
   2  -9  -1   47.50   11.80
  -2   9   1   36.70   11.70
  -2   9   1   51.19   11.10
   1  -9  -1   53.69   12.60
  -1   9   1   45.70   11.40
  -1   9   1   43.40   11.10
   0   9   1   12.70    4.30
   0   9   1   19.60    6.40
   0   9   1   29.50   10.70
  -1  -9  -1   24.70    8.70
  -2  -9  -1   30.10   10.80
  -3  -9  -1   12.10    8.40
   3   9   1   18.40    8.60
  -4  -9  -1   -3.00   10.40
  -4  -9  -1    4.20    8.00
   4   9   1   -1.80    8.80
   4   9   1    7.50    3.20
  -5  -9  -1    4.40   16.10
  -5  -9  -1    4.30    7.20
   5   9   1   -1.50   10.50
  -6  -9  -1    8.30    8.90
   6 -10  -1   23.40   11.70
   6 -10  -1    7.40   20.10
  -6  10   1   16.20    6.70
   5 -10  -1   63.59   32.40
   5 -10  -1   41.00   14.30
  -5  10   1   21.00   10.60
  -5  10   1   32.00    9.00
   4 -10  -1   64.69   17.70
  -4  10   1   93.49   14.60
  -4  10   1   50.89   12.90
   3 -10  -1   23.20   10.90
  -3  10   1   41.90   12.60
  -3  10   1   39.00   10.20
   2 -10  -1   50.99   13.80
  -2  10   1   59.29   13.80
   1 -10  -1   30.90   11.80
  -1  10   1   34.40   11.10
   0 -10  -1   31.30   11.70
   0  10   1   54.09   13.70
  -1 -10  -1   37.30   12.30
   1  10   1   69.49   15.50
   1  10   1   35.90   10.60
  -2 -10  -1   26.40   10.30
  -2 -10  -1   28.50   18.20
   2  10   1   12.80    8.30
  -3 -10  -1   26.90   10.60
  -3 -10  -1   23.10   20.50
   3  10   1   16.90   10.40
  -4 -10  -1   10.10    7.80
  -4 -10  -1   28.00   21.70
   4  10   1   30.60   11.90
   4  10   1   20.60    4.40
   4 -11  -1   23.40   11.00
  -4  11   1   32.50    8.90
   3 -11  -1   20.20   10.60
  -3  11   1   33.30    9.10
  -3  11   1   17.50    9.70
   2 -11  -1   35.70   13.30
  -2  11   1   51.69   12.50
   1 -11  -1   31.00   13.30
  -1  11   1   80.89   15.50
   0 -11  -1   44.30   13.90
   0  11   1   67.79   16.50
  -1 -11  -1   33.40   13.10
   1  11   1   46.80   14.30
  -2  10  -2    2.10    9.00
  -2  10  -2   14.40    7.40
   2 -10   2    9.20    9.70
  -3  10  -2   -3.10    6.00
   2   9  -2   73.89    8.90
   2   9  -2   74.69   18.80
  -2  -9   2   44.90   14.80
  -2  -9   2   97.19   31.50
   1   9  -2   75.99   10.60
   1   9  -2   64.89   16.20
   0   9  -2   52.09    9.20
   0   9  -2   74.39   15.80
   0  -9   2   41.30   13.20
  -1   9  -2   48.10    9.90
  -1   9  -2   66.19   15.20
  -2   9  -2   57.89   10.70
  -2   9  -2   55.59   14.10
   2  -9   2   38.30   12.90
  -3   9  -2   29.90    9.90
  -3   9  -2   19.80    7.30
   3  -9   2    4.00    9.50
  -4   9  -2   29.80    9.40
  -4   9  -2   28.60   10.40
  -4   9  -2   12.60    7.70
   4  -9   2   25.30   10.80
  -5   9  -2   20.50    8.50
  -5   9  -2   11.60    6.90
  -5   9  -2   35.30    9.70
   5  -9   2   10.60    7.70
   5  -9   2   -0.80   19.30
  -6   9  -2    8.80    7.10
  -6   9  -2   23.00    8.10
  -6   9  -2   11.30    6.70
   6  -9   2   18.30   21.70
   6  -9   2    8.30    8.80
   4   8  -2    4.30   12.70
  -4  -8   2   23.50   17.20
  -4  -8   2    5.10    7.90
   3   8  -2    2.70   10.50
   3   8  -2    6.10    7.70
   3   8  -2   18.10    3.20
  -3  -8   2   15.30   16.30
  -3  -8   2   15.30    8.00
   2   8  -2   39.60    6.00
   2   8  -2   24.90   12.20
   2   8  -2   35.40   11.10
  -2  -8   2   32.10   12.30
  -2  -8   2   27.00   18.90
   1   8  -2   35.30    6.10
   1   8  -2   22.80    8.60
   1   8  -2   46.50   12.60
  -1  -8   2   37.60   12.30
   0   8  -2  107.49   13.10
   0   8  -2   87.39   17.70
   0  -8   2  104.69   19.10
  -1   8  -2  210.58   22.40
  -1   8  -2  235.48   25.90
   1  -8   2  175.98   25.40
  -2   8  -2  161.08   18.50
  -2   8  -2  166.38   20.40
   2  -8   2  128.09   23.40
  -3   8  -2  266.27   27.20
  -3   8  -2  238.38   25.70
   3  -8   2  200.68   28.10
  -4   8  -2  108.59   19.50
  -4   8  -2  138.49   17.00
  -4   8  -2  101.79   15.90
   4  -8   2  104.39   20.50
  -5   8  -2  106.29   16.10
  -5   8  -2  107.79   19.10
  -5   8  -2   98.09   16.90
   5  -8   2  144.19   36.90
   5  -8   2  106.19   20.30
  -6   8  -2   71.99   13.10
  -6   8  -2   37.10    9.60
  -6   8  -2   34.10   13.10
   6  -8   2   34.10   13.00
   6  -8   2   91.79   31.30
  -7   8  -2   52.59   12.10
  -7   8  -2   37.40   12.60
  -7   8  -2   24.20    9.40
   7  -8   2   47.90   27.50
   7  -8   2   25.90   12.30
  -8   8  -2   16.80    8.20
  -8   8  -2    8.40    8.40
   8  -8   2    8.50   19.40
   8  -8   2    5.30    4.70
   8  -8   2   13.30    9.40
   8  -8   2   11.10    6.50
   5   7  -2   -0.90   10.90
  -5  -7   2    7.50   16.00
  -5  -7   2    6.80    8.50
   4   7  -2   -0.20    9.90
  -4  -7   2    8.50   13.50
  -4  -7   2    7.10    8.20
   3   7  -2   72.89    7.60
  -3  -7   2   66.49   15.60
  -3  -7   2   71.99   25.10
   2   7  -2   85.69    9.60
   2   7  -2  108.49   17.70
  -2  -7   2   74.09   16.00
   1   7  -2   88.69   16.60
   1   7  -2   99.99   11.10
  -1  -7   2   72.19   15.70
   0   7  -2  131.19   21.30
   0   7  -2  184.08   17.10
   0  -7   2  126.39   19.50
  -1   7  -2   97.69   16.70
  -1   7  -2  130.79   14.30
   1  -7   2   97.29   17.80
  -2   7  -2   80.59   13.20
  -2   7  -2  113.59   14.70
   2  -7   2   95.99   17.90
  -3   7  -2  278.77   28.70
  -3   7  -2  261.47   31.40
  -3   7  -2  298.27   29.90
   3  -7   2  278.27   31.70
  -4   7  -2  201.58   23.10
  -4   7  -2  178.88   24.50
  -4   7  -2  234.78   23.70
   4  -7   2  211.08   25.60
  -5   7  -2  167.28   20.50
  -5   7  -2  176.58   20.80
   5  -7   2  175.88   23.10
  -6   7  -2  141.09   19.30
  -6   7  -2  175.98   19.70
   6  -7   2  134.29   23.30
   6  -7   2  156.68   16.70
   6  -7   2  232.58   46.10
  -7   7  -2   73.49   15.60
  -7   7  -2   67.09   12.70
  -7   7  -2   63.29   13.30
   7  -7   2   70.19    9.20
   7  -7   2   84.79   17.40
  -8   7  -2   54.79   15.20
  -8   7  -2   54.49   12.60
   8  -7   2   76.49   28.40
   8  -7   2   66.49    8.20
   8  -7   2   85.39   17.60
  -9   7  -2   17.90    9.30
  -9   7  -2   34.00   10.00
   9  -7   2   21.80   23.50
   9  -7   2   27.00    4.50
   9  -7   2   21.30   13.80
   9  -7   2   38.60   12.10
  -6  -6   2   64.39   25.30
   5   6  -2    3.00   12.60
  -5  -6   2   10.70   16.90
  -4  -6   2  127.99   34.20
   3   6  -2   19.20   11.90
  -3  -6   2   34.70   16.40
   2   6  -2   55.09    6.60
  -2  -6   2   48.10   11.80
   1   6  -2   93.59   10.30
   1   6  -2   95.09   16.10
  -1  -6   2   82.49   16.10
   0   6  -2  121.89   16.40
   0   6  -2  123.29   13.50
   0  -6   2  114.59   19.30
  -1   6  -2  175.48   20.30
  -1   6  -2  172.18   18.30
   1  -6   2  172.58   21.20
  -2   6  -2  201.78   21.60
  -2   6  -2  208.88   22.60
   2  -6   2  210.68   24.40
  -3   6  -2  112.29   19.10
  -3   6  -2  120.49   15.30
  -3   6  -2  136.69   15.40
   3  -6   2  124.49   17.10
  -4   6  -2  132.09   18.10
  -4   6  -2  146.19   16.60
  -4   6  -2  151.78   17.00
   4  -6   2  124.59   18.10
  -5   6  -2   85.79   12.50
  -5   6  -2   83.79   15.80
  -5   6  -2  108.09   13.00
   5  -6   2   66.99    8.10
   5  -6   2  102.69   17.40
  -6   6  -2  165.28   21.90
  -6   6  -2  159.38   19.60
  -6   6  -2  183.18   20.50
   6  -6   2  179.78   22.20
   6  -6   2  222.88   35.20
   6  -6   2  162.38   17.40
  -7   6  -2  105.79   16.30
   7  -6   2  111.49   12.10
   7  -6   2  124.39   20.10
   7  -6   2  168.18   37.70
  -8   6  -2  119.19   20.20
  -8   6  -2   88.99   14.60
   8  -6   2  127.89   35.60
   8  -6   2   79.59    9.10
   8  -6   2   84.19   16.90
  -9   6  -2   72.59   16.00
  -9   6  -2   82.19   14.10
   9  -6   2   69.19   29.10
   9  -6   2   65.89   15.50
 -10   6  -2   40.80   12.60
 -10   6  -2   28.10    9.60
  10  -6   2   23.20   18.00
  10  -6   2   10.60   21.80
  10  -6   2   39.10   11.50
  -7  -5   2   83.99   27.50
  -6  -5   2  143.79   36.40
  -5  -5   2   69.89   23.10
  -3  -5   2  134.49   29.60
   2   5  -2  165.58   15.90
  -2  -5   2  175.68   20.60
   1   5  -2  242.88   21.70
   1   5  -2  216.28   25.00
  -1  -5   2  215.68   25.30
   0   5  -2   79.29    9.60
   0   5  -2   76.79   12.80
   0  -5   2   95.69   12.80
  -1   5  -2  238.38   24.40
  -1   5  -2  229.88   22.90
   1  -5   2  231.08   25.60
  -2   5  -2  219.18   20.80
  -2   5  -2  220.68   22.60
  -2   5  -2  179.58   19.50
   2  -5   2  151.68   21.20
  -3   5  -2  188.18   20.70
  -3   5  -2  163.78   18.40
  -3   5  -2  184.68   18.90
   3  -5   2  156.18   20.40
  -4   5  -2  147.39   17.30
  -4   5  -2  130.59   14.90
  -4   5  -2  121.09   15.00
   4  -5   2  144.59   17.40
   4  -5   2  117.19   14.80
  -5   5  -2  161.38   19.60
  -5   5  -2  124.99   17.10
  -5   5  -2  159.48   17.90
   5  -5   2  153.28   15.80
   5  -5   2  166.98   17.90
   5  -5   2  181.98   20.30
  -6   5  -2   90.29   14.10
  -6   5  -2  125.89   16.50
  -6   5  -2  104.09   14.20
   6  -5   2   99.79   11.20
   6  -5   2  148.69   33.30
   6  -5   2  106.39   13.90
   6  -5   2  131.69   19.30
  -7   5  -2  190.78   23.70
  -7   5  -2  169.58   20.70
   7  -5   2  184.58   22.80
   7  -5   2  196.98   17.90
  -8   5  -2   82.49   13.30
   8  -5   2   53.19   17.30
   8  -5   2   92.49    8.70
   8  -5   2  118.99   18.10
   8  -5   2  119.69   32.90
  -9   5  -2  102.29   16.10
  -9   5  -2  124.09   22.30
   9  -5   2  138.19   18.20
   9  -5   2  152.88   37.90
 -10   5  -2   76.39   15.90
 -10   5  -2   63.59   12.20
  10  -5   2  102.69   30.30
  10  -5   2   76.09   16.50
  -8  -4   2  112.39   33.20
   7   4  -2   35.60   19.00
  -7  -4   2   72.09   28.50
  -6  -4   2  114.69   31.80
  -6  -4   2  130.09   31.80
  -5  -4   2  337.27   45.40
  -5  -4   2  309.07   41.40
  -4  -4   2  392.46   46.40
  -4  -4   2  312.87   41.60
  -3  -4   2  535.45   58.89
  -3  -4   2  509.35   48.60
  -2  -4   2  522.25   48.90
   1   4  -2  554.24   50.79
   1   4  -2  672.03   72.39
  -1  -4   2  575.14   54.29
  -1  -4   2  530.65   52.29
   0   4  -2  501.85   44.90
   0   4  -2  436.66   46.40
   0  -4   2  548.35   48.30
  -1   4  -2  594.64   51.19
  -1   4  -2  578.54   52.39
   1  -4   2  492.65   53.19
  -2   4  -2  443.96   46.10
  -2   4  -2  484.75   44.80
  -2   4  -2  519.65   44.30
   2  -4   2  442.46   46.20
  -3   4  -2  370.36   34.40
  -3   4  -2  378.96   34.80
  -3   4  -2  367.96   36.20
   3  -4   2  337.57   34.50
   3  -4   2  345.17   36.20
  -4   4  -2  172.38   17.90
  -4   4  -2  150.38   18.80
   4  -4   2  174.88   26.10
  -5   4  -2  286.37   33.50
  -5   4  -2  283.97   31.50
  -5   4  -2  325.07   32.30
   5  -4   2  387.96   34.60
   5  -4   2  385.76   32.60
   5  -4   2  318.97   30.30
  -6   4  -2  186.48   22.20
  -6   4  -2  197.28   20.10
   6  -4   2  175.88   21.30
  -7   4  -2  199.48   26.20
  -7   4  -2  219.88   24.00
   7  -4   2  283.07   24.90
   7  -4   2  242.48   21.20
   7  -4   2  180.18   24.90
   7  -4   2  242.28   36.70
  -8   4  -2  205.68   23.10
  -8   4  -2  195.48   26.00
   8  -4   2  251.07   25.50
   8  -4   2  218.78   36.10
  -9   4  -2   45.70    9.30
   9  -4   2   61.19   12.70
   9  -4   2   56.19   23.90
 -10   4  -2   36.90    8.60
 -10   4  -2   46.60   12.50
  10  -4   2   26.60   15.00
  10  -4   2   32.80   21.70
  10  -4   2   34.50   10.80
 -11   4  -2   30.10    8.50
 -11   4  -2   34.80   11.30
  11  -4   2   47.50   24.10
  11  -4   2   16.20   14.70
   8   3  -2   21.60   18.00
  -8  -3   2   50.59   26.60
  -8  -3   2   79.99   26.70
  -7  -3   2   68.09   24.70
  -7  -3   2   52.99   23.30
   6   3  -2   16.10   12.30
  -6  -3   2   27.40   17.10
  -6  -3   2   36.00   17.90
  -5  -3   2  157.38   28.00
  -5  -3   2  214.88   32.40
   4   3  -2   67.29   20.40
  -4  -3   2   92.89   11.30
  -4  -3   2  150.88   29.80
  -4  -3   2  107.29   24.00
   3   3  -2  378.66   71.89
  -3  -3   2  287.27   28.40
  -3  -3   2  293.37   37.20
   2   3  -2  821.12   74.89
   2   3  -2  850.61   99.89
  -2  -3   2  960.00   85.39
  -2  -3   2  784.22   76.29
   1   3  -2  837.12   83.39
   1   3  -2  672.53   61.79
  -1  -3   2  783.22   80.29
  -1  -3   2  624.94   62.89
   0   3  -2 1817.02  172.68
   0   3  -2 2018.90  171.38
   0  -3   2 2047.70  173.98
   0  -3   2 1840.22  172.18
  -1   3  -2 1320.17  121.19
  -1   3  -2 1330.17  122.09
   1  -3   2 1430.46  126.19
   1  -3   2 1363.36  123.29
  -2   3  -2 1264.17  102.29
  -2   3  -2 1119.99  101.59
   2  -3   2 1191.98  103.69
   2  -3   2 1021.40  101.39
   2  -3   2 1082.29  102.09
  -3   3  -2  690.13   58.99
  -3   3  -2  594.54   58.29
  -3   3  -2  671.83   60.29
   3  -3   2  671.23   60.39
   3  -3   2  668.83   58.99
   3  -3   2  570.64   57.69
  -4   3  -2 1121.99   95.89
  -4   3  -2  973.50   95.29
  -4   3  -2 1037.90   97.09
   4  -3   2  991.40   94.29
   4  -3   2 1161.68   95.89
   4  -3   2 1067.69   97.19
  -5   3  -2  445.56   41.20
  -5   3  -2  359.56   38.60
   5  -3   2  496.65   58.19
   5  -3   2  506.55   50.99
   5  -3   2  395.56   40.20
   5  -3   2  358.86   37.10
   5  -3   2  471.85   39.50
  -6   3  -2  214.78   23.30
  -6   3  -2  231.48   25.70
   6  -3   2  260.17   23.90
   6  -3   2  274.07   35.80
   6  -3   2  216.78   24.60
   6  -3   2  227.78   21.10
  -7   3  -2  161.28   19.30
  -7   3  -2  129.89   15.80
   7  -3   2  152.28   17.70
   7  -3   2  146.49   16.50
   7  -3   2  140.69   32.00
  -8   3  -2    8.80    6.50
  -8   3  -2   29.30   19.10
  -8   3  -2   12.60    5.80
   8  -3   2   27.50   15.70
   8  -3   2   15.10    6.90
   8  -3   2    5.90    9.10
   8  -3   2   19.50    7.80
  -9   3  -2   40.90   12.40
  -9   3  -2   62.19    9.40
  -9   3  -2  105.29   29.60
   9  -3   2   17.00   12.60
   9  -3   2   38.30   19.20
   9  -3   2   44.40   10.70
 -10   3  -2   41.50   25.80
 -10   3  -2    6.30    6.90
 -10   3  -2    8.30    5.50
  10  -3   2   16.70   12.20
  10  -3   2   18.60   17.50
 -11   3  -2   -1.80   18.90
 -11   3  -2   14.80    9.30
 -11   3  -2   12.10    5.70
  11  -3   2   -1.80   10.50
  11  -3   2   20.10   19.20
  -9  -2   2   38.90   21.50
  -9  -2   2   35.80   12.10
  -9  -2   2   20.10   24.30
   8   2  -2   -5.20   13.40
  -8  -2   2   -4.30   15.80
  -8  -2   2   25.90   17.90
  -7  -2   2   76.29   24.60
  -7  -2   2   23.10   16.10
  -7  -2   2   30.10    6.90
  -6  -2   2   77.79   26.00
  -6  -2   2   63.39   22.20
  -6  -2   2   76.99    9.90
   5   2  -2   51.99   20.70
  -5  -2   2   93.59    9.70
  -5  -2   2   73.89   22.60
  -5  -2   2   49.50   19.10
  -4  -2   2  186.08   18.10
  -4  -2   2  163.88   26.50
   3   2  -2  306.87   66.89
  -3  -2   2  276.47   35.90
  -3  -2   2  297.27   28.30
  -3  -2   2  380.46   57.29
   2   2  -2  590.74   77.79
  -2  -2   2  632.04   75.79
  -2  -2   2  589.94   62.09
  -2  -2   2  630.84   55.89
   1   2  -2  763.02   80.29
   1   2  -2  652.33   61.19
  -1  -2   2  670.73   62.19
  -1  -2   2  755.72   77.89
   0   2  -2 1224.28  123.19
   0   2  -2 1478.05  122.39
   0  -2   2 1336.47  122.89
   0  -2   2 1505.55  133.49
  -1   2  -2 2458.35  205.68
  -1   2  -2 2311.67  206.28
   1  -2   2 2094.39  206.28
   1  -2   2 2227.68  205.88
   1  -2   2 2511.55  207.48
  -2   2  -2 1472.75  134.59
  -2   2  -2 1562.54  133.79
  -2   2  -2 1416.66  133.19
   2  -2   2 1569.14  133.09
   2  -2   2 1486.25  134.79
   2  -2   2 1464.85  133.79
  -3   2  -2  672.33   64.49
  -3   2  -2  674.73   65.59
  -3   2  -2  712.53   64.89
   3  -2   2  761.52   63.89
   3  -2   2  760.22   64.99
   3  -2   2  688.13   65.69
  -4   2  -2  619.74   62.59
  -4   2  -2  678.03   64.09
   4  -2   2  701.13   63.89
   4  -2   2  722.83   63.09
   4  -2   2  723.93   61.59
  -5   2  -2  196.78   22.70
  -5   2  -2  234.58   24.80
   5  -2   2  229.38   21.30
   5  -2   2  278.67   33.30
   5  -2   2  261.27   23.60
   5  -2   2  247.98   24.20
  -6   2  -2  338.77   33.70
  -6   2  -2  296.27   31.00
   6  -2   2  327.47   31.70
   6  -2   2  340.47   54.49
   6  -2   2  352.96   42.30
   6  -2   2  333.67   32.50
  -7   2  -2  248.78   26.50
  -7   2  -2  220.68   23.40
   7  -2   2  255.77   25.20
   7  -2   2  207.48   33.60
   7  -2   2  239.68   24.10
  -8   2  -2   12.60    6.60
  -8   2  -2   19.90   14.20
  -8   2  -2   16.90    5.70
   8  -2   2   32.00   16.10
   8  -2   2   10.10   10.60
   8  -2   2   14.50    6.30
   8  -2   2    8.00    5.30
  -9   2  -2   89.09   28.80
  -9   2  -2   60.89   13.90
  -9   2  -2   65.29   10.00
   9  -2   2   28.00   16.70
   9  -2   2   63.19   23.60
 -10   2  -2    5.50    4.60
 -10   2  -2   24.80   19.50
  10  -2   2    2.90   12.60
  10  -2   2    7.80   17.00
 -11   2  -2    5.70    5.30
 -11   2  -2   13.50   20.40
 -11   2  -2    6.00    7.50
  11  -2   2   35.40   22.80
  11  -2   2   16.00   11.90
   9   1  -2   22.70   22.50
   9   1  -2   98.79   29.30
  -9  -1   2   45.40    8.80
  -9  -1   2  124.99   33.90
  -9  -1   2   78.19   16.80
  -9  -1   2   36.90   26.10
   8   1  -2  137.59   33.00
  -8  -1   2  133.99   20.60
  -8  -1   2   95.09   30.20
  -8  -1   2  108.89   10.10
  -8  -1   2   82.99   12.10
  -8  -1   2  100.49   29.10
   7   1  -2  176.48   29.40
  -7  -1   2  112.19   31.40
  -7  -1   2  129.09   31.80
  -7  -1   2  141.69   13.30
  -7  -1   2  138.39   15.30
   6   1  -2  493.35   52.79
  -6  -1   2  339.17   49.80
  -6  -1   2  433.66   39.50
   5   1  -2  213.88   29.20
  -5  -1   2  185.98   18.60
  -5  -1   2  167.58   28.00
   4   1  -2  216.98   57.29
  -4  -1   2  310.87   63.99
  -4  -1   2  192.08   27.70
  -4  -1   2  202.48   19.80
   3   1  -2  895.71  103.49
  -3  -1   2  908.01   99.59
  -3  -1   2  745.53   80.29
  -3  -1   2  818.52   73.59
   2   1  -2  703.93   77.19
  -2  -1   2  591.04   58.09
  -2  -1   2  574.44   52.49
  -2  -1   2  674.03   74.29
  -2  -1   2  530.25   51.59
   1   1  -2  913.41   90.59
  -1  -1   2 1126.09  106.59
  -1  -1   2 1028.70   89.99
  -1  -1   2 1043.20   90.69
   0   1  -2 1246.88  109.89
   0   1  -2 1295.27  110.09
   0  -1   2 1157.58  109.79
  -1   1  -2   30.70    5.30
  -1   1  -2   32.60    4.80
  -1   1  -2   40.20    4.80
   1  -1   2   39.00    6.50
   1  -1   2   51.99    6.20
   1  -1   2   36.00    4.40
   1  -1   2   28.80    4.50
  -2   1  -2 1233.28  101.29
  -2   1  -2 1115.29  101.09
  -2   1  -2 1144.09  102.09
  -2   1  -2 1178.88  101.79
   2  -1   2 1013.60  101.89
   2  -1   2 1035.80  101.19
   2  -1   2 1121.09  101.59
   2  -1   2 1241.78  101.09
  -3   1  -2 1294.37  113.79
  -3   1  -2 1264.87  112.79
   3  -1   2 1186.58  113.39
   3  -1   2 1258.17  113.19
   3  -1   2 1315.77  112.29
  -4   1  -2  927.01   87.79
  -4   1  -2 1045.20   89.29
   4  -1   2 1026.00   95.59
   4  -1   2 1008.10   88.79
   4  -1   2  913.41   88.29
  -5   1  -2  900.21   78.09
  -5   1  -2  842.12   76.09
   5  -1   2  941.91   77.49
   5  -1   2  803.72   84.79
   5  -1   2  735.73   76.49
  -6   1  -2  338.57   33.00
  -6   1  -2  347.97   35.30
   6  -1   2  376.16   34.70
  -7   1  -2  177.58   18.70
  -7   1  -2  137.39   15.30
   7  -1   2  124.49   30.00
  -8   1  -2  248.18   26.90
  -8   1  -2  230.08   23.40
   8  -1   2  235.58   36.60
  -9   1  -2   88.29   27.10
  -9   1  -2   77.79   14.50
  -9   1  -2   68.19   10.20
   9  -1   2   79.59   23.60
 -10   1  -2  109.69   31.00
 -10   1  -2   85.39   11.20
  10  -1   2   80.09   29.00
 -11   1  -2   42.30   11.60
 -11   1  -2   24.20    6.30
 -11   1  -2    5.00   20.50
  11  -1   2   43.60   24.10
  11  -1   2   16.80   13.40
  10   0  -2   84.49   28.50
 -10   0   2   90.39    9.60
 -10   0   2   50.99   29.60
 -10   0   2   94.89   32.90
   9   0  -2  129.69   36.20
  -9   0   2  100.39   20.60
  -9   0   2  134.39   13.20
  -9   0   2  134.59   33.90
  -9   0   2  118.49   36.50
   8   0  -2  141.09   33.50
  -8   0   2  119.09   12.60
  -8   0   2  124.19   13.50
  -8   0   2  147.89   32.70
  -8   0   2  113.49   32.00
   7   0  -2  245.78   38.20
  -7   0   2  331.57   30.80
  -7   0   2  254.07   37.60
  -7   0   2  263.17   25.40
  -7   0   2  187.58   42.20
   6   0  -2  259.37   36.40
  -6   0   2  261.27   25.30
  -6   0   2  253.87   35.80
  -6   0   2  280.37   29.10
   5   0  -2  520.55   56.49
  -5   0   2  453.55   54.49
  -5   0   2  532.05   46.50
   4   0  -2  513.95   78.49
   4   0  -2  505.15   55.59
  -4   0   2  544.55   48.20
  -4   0   2  537.75   76.69
   3   0  -2  687.63   66.79
   3   0  -2  739.83   88.89
   3   0  -2  620.14   60.79
  -3   0   2  730.73   85.89
  -3   0   2  694.43   60.99
   2   0  -2  328.37   48.20
   2   0  -2  308.77   29.80
   2   0  -2  242.88   25.00
  -2   0   2  264.87   25.10
  -2   0   2  301.27   46.40
   1   0  -2  136.39   34.20
   1   0  -2   86.69    8.90
  -1   0   2   81.99   11.20
  -1   0   2   82.19    8.90
  -1   0   2  130.99   34.20
   0   0  -2 1146.79  101.49
   0   0  -2 1245.18  101.59
   0   0   2 1046.20  101.39
   0   0   2 1199.48  101.59
   0   0   2 1072.49  101.19
  -1   0  -2  421.96   34.20
  -1   0  -2  359.26   34.10
  -1   0  -2  377.56   34.40
   1   0   2  368.16   34.30
   1   0   2  358.36   34.00
   1   0   2  350.36   34.10
   1   0   2  415.56   34.40
  -2   0  -2  625.04   53.39
  -2   0  -2  629.84   53.89
  -2   0  -2  589.44   53.59
   2   0   2  595.44   53.59
   2   0   2  560.94   53.99
   2   0   2  638.74   57.99
   2   0   2  558.44   53.69
  -3   0  -2  226.58   20.00
  -3   0  -2  195.18   18.70
  -3   0  -2  257.57   26.40
  -3   0  -2  206.68   19.20
   3   0   2  191.78   19.20
   3   0   2  216.38   19.70
   3   0   2  169.88   24.70
  -4   0  -2   59.29    6.70
  -4   0  -2   56.89    7.90
  -4   0  -2   54.59    5.50
   4   0   2   45.40   15.60
   4   0   2   69.79    7.50
  -5   0  -2  817.92   67.89
  -5   0  -2  682.23   64.79
  -5   0  -2  748.93   75.19
  -5   0  -2  715.63   65.89
  -6   0  -2  102.79   11.40
  -6   0  -2  148.59   29.50
  -6   0  -2  112.19   13.60
   6   0   2  263.57   63.49
   6   0   2   78.69   23.90
  -7   0  -2  124.39   13.30
  -7   0  -2  179.48   33.80
  -7   0  -2  133.89   16.10
   7   0   2  100.59   28.00
  -8   0  -2  114.89   17.50
  -8   0  -2  102.39   11.50
  -8   0  -2  119.09   29.20
   8   0   2   81.59   26.20
  -9   0  -2   48.50   12.00
  -9   0  -2   88.99   26.90
  -9   0  -2   70.79    9.50
   9   0   2   66.79   24.60
 -10   0  -2    8.30   10.10
 -10   0  -2   15.00    4.80
 -10   0  -2   15.70   17.10
  10   0   2    7.00   13.10
  10   0   2   35.60   15.70
 -11   0  -2   17.30    5.20
 -11   0  -2   15.70   19.30
 -11   0  -2   10.40    7.70
  11   0   2   -5.70   18.30
  11   0   2   11.90   14.00
  10  -1  -2   14.50   17.20
  10  -1  -2   55.89   27.50
 -10   1   2   29.30   11.50
 -10   1   2   71.59   27.30
 -10   1   2   48.50    7.40
 -10   1   2   42.70   28.00
   9  -1  -2   78.39   29.40
  -9   1   2  165.88   36.50
  -9   1   2  113.39   19.50
  -9   1   2   75.19   30.30
   8  -1  -2   80.99   27.40
  -8   1   2  105.69   28.30
  -8   1   2   70.99   25.50
   7  -1  -2  388.66   51.69
  -7   1   2  416.76   43.20
  -7   1   2  449.36   51.29
   6  -1  -2   59.69   19.90
  -6   1   2   60.89   12.60
  -6   1   2   32.50   16.70
  -6   1   2   84.89   21.00
   5  -1  -2  357.16   45.10
   5  -1  -2  370.26   36.20
   5  -1  -2  387.26   82.79
  -5   1   2  441.66   39.80
  -5   1   2  442.26   45.40
   4  -1  -2  636.44   73.19
   4  -1  -2  732.83   66.59
   4  -1  -2  824.82   99.09
  -4   1   2  788.82   69.29
  -4   1   2  745.23   73.09
  -4   1   2  862.11   97.59
   3  -1  -2  735.53   85.79
   3  -1  -2  579.74   63.69
   3  -1  -2  659.13   58.89
  -3   1   2  711.73   83.89
  -3   1   2  677.93   63.59
   2  -1  -2 1673.63  151.38
  -2   1   2 1666.83  153.98
  -2   1   2 1840.22  171.78
   1  -1  -2 1265.97  104.19
   1  -1  -2 1082.89  105.39
   0  -1  -2   68.89   32.70
   0   1   2   71.99   30.80
  -1  -1  -2  541.45   52.59
   1   1   2  536.55   52.59
   1   1   2  603.04   50.29
  -2  -1  -2    8.00    7.50
  -2  -1  -2    7.40    1.90
  -2  -1  -2    6.40    2.20
   2   1   2    1.00    7.10
   2   1   2    6.40    2.00
  -3  -1  -2    0.90    2.10
  -3  -1  -2    2.90    7.00
  -3  -1  -2   -1.60    1.50
   3   1   2   -2.90    7.90
   3   1   2    1.50    1.70
  -4  -1  -2    1.80    8.70
  -4  -1  -2   14.30    3.00
  -4  -1  -2   12.60    4.00
   4   1   2   28.10   25.20
   4   1   2    6.30   10.70
   4   1   2   19.70    3.30
  -5  -1  -2   26.80    4.40
  -5  -1  -2   27.40   14.80
  -5  -1  -2   30.80    6.60
   5   1   2  101.99   41.40
   5   1   2   23.00   13.70
  -6  -1  -2   27.30    4.40
  -6  -1  -2   17.60   12.90
  -6  -1  -2   25.10    7.00
   6   1   2   66.59   35.60
   6   1   2   15.90   11.90
  -7  -1  -2   72.29   11.80
  -7  -1  -2   49.50    6.10
  -7  -1  -2   38.80    4.70
  -7  -1  -2   63.69   21.20
   7   1   2   35.40   16.60
   7   1   2   38.00   19.10
  -8  -1  -2   30.60    5.50
  -8  -1  -2   28.10    3.70
  -8  -1  -2   28.00    9.10
  -8  -1  -2   57.69   22.10
   8   1   2   12.40   15.10
  -9  -1  -2   49.50    5.00
  -9  -1  -2   85.59   15.10
  -9  -1  -2   97.79   28.80
   9   1   2   24.00   14.70
   9   1   2  103.99   31.40
 -10  -1  -2   24.60   18.80
 -10  -1  -2   26.50    5.40
  10   1   2    0.10   11.40
  10   1   2   14.20   18.50
 -11  -1  -2   49.60   24.20
 -11  -1  -2   33.00   10.20
 -11  -1  -2   20.00    5.00
  11   1   2   20.00   16.50
  11   1   2    3.00   18.60
  10  -2  -2  -17.60   14.60
  10  -2  -2   28.20   18.00
 -10   2   2   15.00    5.30
 -10   2   2   17.20   10.40
 -10   2   2   27.10   24.80
 -10   2   2   49.70   25.00
   9  -2  -2   37.40   20.60
   9  -2  -2   19.10   16.30
  -9   2   2  101.49   29.50
  -9   2   2   47.10   12.70
  -9   2   2   84.69   26.00
   8  -2  -2   16.50   12.90
   8  -2  -2   35.20   19.90
  -8   2   2   87.79   27.00
  -8   2   2   55.49   21.30
   7  -2  -2  134.69   30.70
  -7   2   2  126.79   16.90
  -7   2   2   77.59   24.40
   6  -2  -2   90.09   23.70
   6  -2  -2   43.60   17.90
   6  -2  -2   83.09    8.40
  -6   2   2   49.40   19.20
  -6   2   2  124.99   17.30
   5  -2  -2  294.97   66.89
   5  -2  -2  289.77   24.40
   5  -2  -2  203.68   32.10
  -5   2   2  320.67   71.19
  -5   2   2  248.68   27.60
   4  -2  -2  458.95   42.90
   4  -2  -2  493.45   71.49
  -4   2   2  551.04   72.09
  -4   2   2  474.15   45.80
  -3   2   2 1331.47  123.09
   2  -2  -2 1619.64  133.99
   2  -2  -2 1366.36  130.19
  -2   2   2 1513.15  132.39
  -2   2   2 1361.76  148.79
   1  -2  -2 2210.18  183.98
  -1   2   2 1919.41  183.78
   0   2   2  343.97   57.09
  -1  -2  -2 4052.19  362.26
  -2  -2  -2 2286.07  227.28
   2   2   2 2725.73  227.88
  -3  -2  -2 1072.29  114.09
   3   2   2 1250.77  114.89
   3   2   2 1263.87  106.89
  -4  -2  -2  926.11  104.49
  -4  -2  -2 1102.79   95.79
   4   2   2  984.40  104.49
   4   2   2 1213.28   95.89
   5   2   2  272.77   62.19
  -6  -2  -2  116.79   11.40
  -6  -2  -2  104.89   25.90
   6   2   2   89.79   24.50
   6   2   2  156.68   45.80
  -7  -2  -2   41.90   18.40
  -7  -2  -2   33.40    7.80
  -7  -2  -2   13.80    3.20
   7   2   2    2.00    8.30
   7   2   2   25.60   14.60
  -8  -2  -2   58.59    6.50
  -8  -2  -2   44.40   21.10
  -8  -2  -2   65.89   11.80
  -8  -2  -2   51.89    6.80
   8   2   2   20.50   17.30
  -9  -2  -2   21.70    3.80
  -9  -2  -2   20.00    4.30
  -9  -2  -2   31.50   17.80
  -9  -2  -2   24.40    8.90
   9   2   2   10.30   14.10
 -10  -2  -2    5.60    2.80
 -10  -2  -2   39.20   19.60
 -10  -2  -2    3.50    2.70
  10   2   2    1.30    7.30
  10   2   2    5.80   15.50
 -11  -2  -2   14.50    9.00
 -11  -2  -2   21.20   18.60
 -11  -2  -2    9.00    3.20
  11   2   2  -17.80   20.00
  11   2   2   16.20   13.20
  10  -3  -2   11.50   18.40
  10  -3  -2  -13.30   12.50
  10  -3  -2    7.00    6.30
 -10   3   2    7.50    7.60
 -10   3   2  -33.70   17.80
 -10   3   2    5.50   20.50
   9  -3  -2   -0.60   10.40
   9  -3  -2   -1.50   11.90
   9  -3  -2    7.90    5.00
  -9   3   2   -5.50    5.60
  -9   3   2   13.70   17.80
  -9   3   2   16.10   19.80
   8  -3  -2    4.30   13.80
   8  -3  -2    2.20   11.20
  -8   3   2   13.20   15.00
  -8   3   2   57.19   23.00
   7  -3  -2    4.70    3.40
   7  -3  -2    8.40   14.60
   7  -3  -2    5.00   12.10
   7  -3  -2    8.30    2.60
  -7   3   2    4.10    6.20
  -7   3   2   -2.60    9.00
  -7   3   2    9.30   13.90
   6  -3  -2  138.39   14.20
   6  -3  -2  160.18   13.70
   6  -3  -2  133.79   28.80
  -6   3   2  120.49   17.40
  -6   3   2   84.99   25.30
   5  -3  -2  129.29   22.90
   5  -3  -2  145.09   50.09
   5  -3  -2  184.28   16.50
   5  -3  -2  170.18   16.10
  -5   3   2  196.78   54.99
  -5   3   2  166.48   19.90
   4  -3  -2  173.08   16.30
   4  -3  -2  198.98   19.70
   4  -3  -2  227.38   53.09
   4  -3  -2  160.18   23.00
  -4   3   2  141.99   19.10
  -4   3   2  212.98   54.09
   3  -3  -2  613.64   56.69
   3  -3  -2  655.33   60.19
   3  -3  -2  574.44   54.09
   3  -3  -2  695.53   79.99
  -3   3   2  619.94   78.39
  -3   3   2  560.64   56.69
   2  -3  -2  510.95   46.30
  -2   3   2  463.35   44.00
  -2   3   2  490.35   46.40
  -2   3   2  592.24   66.59
   1  -3  -2  524.15   47.60
  -1   3   2  503.05   47.50
   0  -3  -2 1269.97  112.89
   0   3   2 1249.68  112.89
  -1  -3  -2  306.57   30.20
   1   3   2  343.27   30.40
  -2  -3  -2  298.47   30.00
  -2  -3  -2  370.96   38.20
  -3  -3  -2  209.78   28.70
  -4  -3  -2  277.27   40.40
   4   3   2  363.26   30.30
   4   3   2  311.47   40.50
  -5  -3  -2   45.40   18.70
   5   3   2   78.49    7.50
   5   3   2   49.90   18.20
   5   3   2  160.78   56.79
  -6  -3  -2   35.60   16.30
   6   3   2   10.90   11.20
   6   3   2   32.80   17.20
  -7  -3  -2   12.70   11.60
   7   3   2    8.50   12.00
   7   3   2   31.00   17.00
  -8  -3  -2    0.50   14.40
   8   3   2   -7.30    9.80
   8   3   2    4.00   14.10
  -9  -3  -2   30.90   20.00
  -9  -3  -2   41.60   11.20
  -9  -3  -2   33.20    6.20
   9   3   2   24.10   19.70
 -10  -3  -2   40.60   19.40
 -10  -3  -2   -2.10    3.30
 -10  -3  -2   -8.80    4.70
  10   3   2   -0.10   17.90
  10   3   2    7.60   11.50
 -11  -3  -2   52.79   21.10
 -11  -3  -2    1.10    9.70
 -11  -3  -2   -3.80    4.10
  11   3   2    5.30   21.50
  10  -4  -2    7.40    6.90
  10  -4  -2   19.60   17.00
  10  -4  -2  -17.40   13.50
 -10   4   2   18.10    9.90
 -10   4   2    4.20   16.50
   9  -4  -2   47.80   21.20
   9  -4  -2   42.50    8.70
  -9   4   2   57.89   24.60
  -9   4   2   53.19   14.00
   8  -4  -2   12.10   12.80
   8  -4  -2   -1.40   13.00
   8  -4  -2   22.60    6.10
  -8   4   2   80.39   27.40
   7  -4  -2   12.90   13.00
   7  -4  -2    3.50    3.90
   7  -4  -2    6.90   10.30
   7  -4  -2    1.90    2.10
  -7   4   2  -12.00    7.10
   6  -4  -2    5.00    2.50
   6  -4  -2    4.90    5.60
   6  -4  -2    6.90   10.00
   6  -4  -2    2.60   10.40
   6  -4  -2   13.10    3.70
  -6   4   2   12.20   11.10
  -6   4   2    6.10    5.50
   5  -4  -2   17.00    3.40
   5  -4  -2   13.60    6.70
   5  -4  -2    9.00    9.60
   5  -4  -2   20.40    4.00
   5  -4  -2   16.50   10.80
  -5   4   2   -1.90    8.70
  -5   4   2   16.20    6.60
   4  -4  -2    1.40   24.70
   4  -4  -2    7.40    9.20
   4  -4  -2    0.10    4.10
   4  -4  -2    6.30    2.50
  -4   4   2   -8.00   21.30
  -4   4   2   -0.40    4.50
   3  -4  -2  144.39   16.20
  -3   4   2  210.18   47.50
  -3   4   2  141.09   13.40
  -3   4   2  118.69   15.90
   2  -4  -2    6.50    4.00
   2  -4  -2   -1.80   20.00
  -2   4   2    8.00    4.60
  -2   4   2    4.10    2.30
  -2   4   2   30.80   25.70
   1  -4  -2   26.90    6.40
  -1   4   2   18.80    5.30
  -1   4   2   51.29   27.50
   0  -4  -2   62.19    8.50
   0   4   2   68.49    8.60
  -1  -4  -2  117.29   13.80
   1   4   2  142.99   14.20
  -2  -4  -2   13.10    9.20
  -2  -4  -2   16.70    4.80
  -3  -4  -2   32.30   14.50
  -4  -4  -2   98.69   24.80
   4   4   2   85.09    8.50
  -5  -4  -2    3.40   11.30
   5   4   2   -0.10    1.30
   5   4   2  -17.80   23.40
   5   4   2    2.20    8.40
  -6  -4  -2   11.40   13.60
   6   4   2    1.10    9.60
   6   4   2    6.70   11.60
  -7  -4  -2   18.00   17.30
   7   4   2   -5.10    9.70
   7   4   2    7.90   10.40
  -8  -4  -2   -8.30   15.50
   8   4   2   -2.90   10.50
   8   4   2    4.30   13.10
  -9  -4  -2   18.20   18.20
  -9  -4  -2   11.10    4.00
   9   4   2    1.60   12.50
   9   4   2   -2.40   15.40
 -10  -4  -2   -8.50    4.50
 -10  -4  -2    5.10   17.20
 -10  -4  -2    5.70    8.60
  10   4   2    4.50   13.70
  10   4   2   22.10   22.50
   9  -5  -2   38.00   17.20
   9  -5  -2   24.30   14.90
  -9   5   2   53.89   24.90
  -9   5   2   24.20   10.30
   8  -5  -2   11.80   15.00
   8  -5  -2   28.50   15.70
   8  -5  -2   49.70    7.70
  -8   5   2   29.20   18.00
   7  -5  -2  133.29   14.20
   7  -5  -2  155.68   31.00
   7  -5  -2  134.09   17.90
   7  -5  -2  137.29   13.20
  -7   5   2   82.09   26.20
   6  -5  -2   76.59   20.20
   6  -5  -2   38.00   16.30
   6  -5  -2   46.70    6.50
  -6   5   2   42.10   17.50
  -6   5   2   85.69   15.20
   5  -5  -2    6.70    3.00
   5  -5  -2    7.30    9.00
   5  -5  -2    8.30   11.10
   5  -5  -2   13.20    6.20
  -5   5   2   10.60    9.30
  -5   5   2    3.60    5.30
   4  -5  -2   -7.20    3.90
   4  -5  -2   -3.30    8.20
   4  -5  -2    4.40    7.10
  -4   5   2   -1.90    6.20
  -4   5   2   -3.60    3.90
   3  -5  -2   67.79   31.20
   3  -5  -2   39.40    8.70
  -3   5   2   25.90    7.70
  -3   5   2   27.00   28.20
  -3   5   2   29.40    5.20
   2  -5  -2  107.49   14.00
  -2   5   2  118.79   12.00
  -2   5   2  175.78   41.70
  -2   5   2  106.69   14.00
   1  -5  -2   -0.80    3.70
  -1   5   2   42.20   25.40
  -1   5   2    2.30    3.70
   0  -5  -2   83.89   12.10
   0   5   2   67.59   11.20
  -1  -5  -2   20.90    6.30
   1   5   2   24.10    6.60
  -2  -5  -2   -2.50    6.20
  -2  -5  -2   -5.40    2.70
  -3  -5  -2    4.20   10.90
  -3  -5  -2    2.70    3.70
   4   5   2   35.70   33.70
  -5  -5  -2  -10.90    6.70
   5   5   2    7.70    2.10
   5   5   2    1.00    9.90
  -6  -5  -2    7.80   14.00
   6   5   2   13.10   12.00
  -7  -5  -2    9.10   15.60
   7   5   2   -7.90    8.40
  -8  -5  -2    8.30   14.20
   8   5   2   -4.00   15.40
  -9  -5  -2    7.70   13.80
   9   5   2    5.20    9.90
   9   5   2   12.90   18.90
 -10  -5  -2   -3.30   15.00
  10   5   2   21.20   16.50
   9  -6  -2  -18.00   12.70
   9  -6  -2    0.30    5.00
   9  -6  -2    6.20   14.30
  -9   6   2    6.70    8.70
  -9   6   2   32.80   21.60
   8  -6  -2   18.50    9.50
   8  -6  -2   40.50    7.20
   8  -6  -2   13.50   14.60
   8  -6  -2   29.50   13.10
  -8   6   2   28.00    9.50
  -8   6   2   11.80   13.60
   7  -6  -2   14.80   13.00
   7  -6  -2   27.10    5.10
   7  -6  -2   28.80    9.60
   7  -6  -2   44.80    6.60
   7  -6  -2   40.60   17.30
  -7   6   2   31.10   15.80
   6  -6  -2  115.49   17.90
   6  -6  -2   96.99   11.20
   6  -6  -2   58.89   21.10
   6  -6  -2  162.18   30.90
   5  -6  -2   65.49   18.80
   5  -6  -2   66.39   13.40
   5  -6  -2  107.39   25.90
  -5   6   2   53.19   17.50
  -5   6   2   85.89   15.60
   4  -6  -2   61.89   17.20
   4  -6  -2  106.79   15.80
  -4   6   2   89.69   10.30
  -4   6   2   85.89   15.30
   3  -6  -2   82.19   14.30
   3  -6  -2   77.49   18.00
  -3   6   2   80.59   14.30
  -3   6   2   81.79    9.70
   2  -6  -2   -0.40    4.10
  -2   6   2    7.50    4.60
  -2   6   2   12.10    3.70
  -2   6   2   16.60   20.40
   1  -6  -2   81.59   13.20
  -1   6   2  156.48   36.90
  -1   6   2   79.19   13.10
  -1   6   2   69.39    9.80
   0  -6  -2   98.09   13.20
   0   6   2  103.39   13.10
  -1  -6  -2  128.69   15.60
  -2  -6  -2   14.30    9.80
  -2  -6  -2   21.30    6.50
  -3  -6  -2  129.59   28.60
  -3  -6  -2  101.89   14.10
   3   6   2  154.58   27.40
  -4  -6  -2   42.90    9.50
  -4  -6  -2   40.00   17.80
   4   6   2   41.70   15.90
  -5  -6  -2   42.50   20.00
   5   6   2   31.50    4.00
   5   6   2   27.70   15.90
  -6  -6  -2   41.60   20.10
   6   6   2   25.10   14.70
  -7  -6  -2   43.50   22.10
   7   6   2    0.20   11.20
  -8  -6  -2    2.50   15.80
   8   6   2    2.70   12.50
  -9  -6  -2   29.40   21.20
   9   6   2    1.60   13.10
   9  -7  -2   -9.30    7.10
   9  -7  -2   60.59   19.80
   9  -7  -2   17.00   16.50
  -9   7   2    6.10   18.90
   8  -7  -2   13.00   12.90
   8  -7  -2    2.40    7.40
   8  -7  -2    1.10    2.60
   8  -7  -2    5.60   13.30
  -8   7   2   27.90   16.40
  -8   7   2   -3.50    6.20
   7  -7  -2   -8.60   10.10
   7  -7  -2    2.90    6.70
   7  -7  -2  -14.10   12.60
  -7   7   2   -4.10    9.80
   6  -7  -2   17.30   13.80
   6  -7  -2   -0.90    5.70
   6  -7  -2    3.20   12.10
  -6   7   2    5.60    9.50
   5  -7  -2   28.90   18.00
   5  -7  -2   26.60   13.30
   5  -7  -2   15.10    8.60
  -5   7   2   12.60    7.20
  -5   7   2   16.20    5.50
   4  -7  -2   13.80   10.10
   4  -7  -2    8.70   13.50
   4  -7  -2   -2.20    4.00
  -4   7   2    1.70    3.60
  -4   7   2   -3.80    7.00
  -4   7   2    7.90    5.80
   3  -7  -2   14.50    7.10
  -3   7   2   17.20    6.80
  -3   7   2   17.10    5.30
  -3   7   2    6.90    7.60
   2  -7  -2   17.00    7.40
  -2   7   2   10.00    7.20
   1  -7  -2   36.60   10.00
  -1   7   2   33.40   10.50
  -1   7   2   35.90    7.80
  -1   7   2   43.40    9.80
   0  -7  -2   14.40    6.60
   0   7   2   13.50    8.70
   0   7   2   17.10    7.00
  -1  -7  -2    4.60    5.50
  -2  -7  -2   26.00    8.20
  -3  -7  -2   42.10   19.00
  -3  -7  -2   48.40   10.50
   3   7   2   36.60   15.50
  -4  -7  -2   55.59   20.50
  -4  -7  -2   50.49   11.20
   4   7   2   20.40   13.80
  -5  -7  -2  -11.10   10.10
  -5  -7  -2    1.30    4.70
   5   7   2    7.20   11.20
   5   7   2    1.90    1.50
  -6  -7  -2   43.70   22.50
   6   7   2   14.50   13.00
  -7  -7  -2   27.40   16.00
  -8  -7  -2   12.90   14.70
   8   7   2   11.80   14.00
   8  -8  -2   10.40    8.00
   8  -8  -2    7.00   17.40
   8  -8  -2  -18.70   14.40
  -8   8   2    9.60   14.20
  -8   8   2    5.10    8.00
   7  -8  -2    2.20   13.90
   7  -8  -2    5.80    7.30
   7  -8  -2   12.70   16.80
  -7   8   2   -1.80    5.90
  -7   8   2    5.10   11.80
   6  -8  -2    9.60   12.60
   6  -8  -2   13.90   12.50
   6  -8  -2    0.80    6.70
  -6   8   2   23.50   13.20
  -6   8   2    3.70    4.40
   5  -8  -2    3.90   15.20
   5  -8  -2   -5.40    4.80
   5  -8  -2   -1.60   10.40
  -5   8   2    1.00    3.70
  -5   8   2    2.80    4.20
   4  -8  -2   10.90    6.90
  -4   8   2    9.10    5.00
  -4   8   2   -0.70    6.90
  -4   8   2    5.60    5.00
   3  -8  -2    7.00    5.90
  -3   8   2   -2.70    4.00
  -3   8   2    7.00    6.60
  -3   8   2   -3.70    5.80
   2  -8  -2   67.59   14.00
  -2   8   2   73.79   14.10
  -2   8   2   71.29   11.50
   1  -8  -2    3.80    5.30
  -1   8   2    3.60    6.70
  -1   8   2   43.10    9.50
  -1   8   2    2.10    5.10
   0  -8  -2   23.60    8.90
   0   8   2   11.20    8.70
   0   8   2   13.40    7.30
  -1  -8  -2    5.60    5.90
  -2  -8  -2    0.10    5.40
   2   8   2   -1.00    8.10
  -3  -8  -2   -2.30    5.30
   3   8   2   -0.10    9.00
  -4  -8  -2   31.90    9.50
   4   8   2   24.90   13.90
  -5  -8  -2    2.30    7.20
  -5  -8  -2   23.70    8.70
   5   8   2    7.00   10.40
  -6  -8  -2   27.80    9.80
  -6  -8  -2   36.80   21.40
   6   8   2   12.00   14.20
  -7  -8  -2   26.90   10.90
  -7  -8  -2    9.10   14.10
   7   8   2   -3.50    9.20
   8   8   2   -7.40   13.80
   7  -9  -2    8.00    7.90
   7  -9  -2  -13.60   11.60
   7  -9  -2   34.60   22.50
  -7   9   2   -5.70   11.10
  -7   9   2   11.70    8.50
   6  -9  -2   13.20    9.70
   6  -9  -2   10.40   19.90
  -6   9   2    7.30    6.80
  -6   9   2   11.70    5.80
  -6   9   2   13.70    9.50
   5  -9  -2   11.30   15.20
   5  -9  -2   12.30    7.90
  -5   9   2   -2.80    6.40
  -5   9   2    5.10    8.50
  -5   9   2   15.30    6.40
   4  -9  -2   14.10    8.50
  -4   9   2   16.60    8.60
  -4   9   2   18.10    6.50
  -4   9   2    3.20    6.20
   3  -9  -2   14.00    8.60
  -3   9   2   14.80    7.30
  -3   9   2   29.10    9.50
  -3   9   2   32.40    7.80
   2  -9  -2    2.90    5.40
  -2   9   2    0.50    5.50
  -2   9   2    4.40    5.30
  -2   9   2   11.60    6.30
   1  -9  -2   23.10    9.10
  -1   9   2   31.10    8.90
  -1   9   2   24.60    9.50
   0  -9  -2   12.40    7.20
   0   9   2    6.50    7.50
   0   9   2   13.20    8.40
  -1  -9  -2   17.20    8.30
   1   9   2   26.00   10.40
  -2  -9  -2   26.30    9.00
   2   9   2   13.90    8.30
  -3  -9  -2    5.10    6.30
   3   9   2    1.70    7.80
  -4  -9  -2   14.10    7.80
  -4  -9  -2   -4.80    7.20
   4   9   2    3.80    9.70
  -5  -9  -2   29.00   10.10
  -5  -9  -2   -3.50   10.20
   5   9   2   10.70   11.70
  -6  -9  -2   22.50    9.50
  -6  -9  -2    5.50   16.10
   6 -10  -2   12.90    9.50
   6 -10  -2   -4.70   19.20
  -6  10   2   14.30    8.70
  -6  10   2   15.40   10.60
  -6  10   2   18.00    6.70
   5 -10  -2   20.50   11.00
   5 -10  -2  -31.90   16.90
  -5  10   2    2.40    8.10
  -5  10   2   16.00    8.40
  -5  10   2   19.00    6.90
   4 -10  -2    8.60    8.60
  -4  10   2   14.80    6.90
  -4  10   2   25.50    7.60
  -4  10   2   14.90    7.40
   3 -10  -2    4.90    8.20
  -3  10   2   25.40   10.10
  -3  10   2   33.60    8.20
   2 -10  -2   91.99   18.50
  -2  10   2   94.99   15.60
  -2  10   2  103.09   18.70
   1 -10  -2   55.59   12.20
  -1  10   2   15.60    5.60
  -1  10   2   29.50    5.90
  -1  10   2   71.29   13.80
   0 -10  -2   55.69   12.70
   0  10   2   41.10   10.40
   0  10   2   67.39   13.60
   0  10   2   27.20    7.40
  -1 -10  -2   47.30   12.30
   1  10   2   30.00   12.60
   1  10   2   25.30    8.00
  -2 -10  -2   11.90   14.00
  -2 -10  -2   21.40    9.20
   2  10   2   13.20    7.00
  -3 -10  -2    8.50   14.90
  -3 -10  -2   17.60    9.30
   3  10   2   13.00    9.50
  -4 -10  -2   15.30    8.60
  -4 -10  -2   28.60   19.40
   4  10   2   20.30   11.50
  -5 -10  -2    0.50    7.20
   5  10   2   16.70   11.50
   4 -11  -2   -2.30    8.40
  -4  11   2   -0.80    7.10
  -4  11   2   12.30    7.10
   3 -11  -2    9.90    9.90
  -3  11   2   20.10    8.50
  -3  11   2    7.00    6.50
   2 -11  -2    5.60    8.60
  -2  11   2    3.60    5.30
  -2  11   2   14.50    8.00
   1 -11  -2   -2.30    6.70
  -1  11   2    6.00    7.40
   0 -11  -2   -3.10    5.90
   0  11   2    6.80    9.70
  -1 -11  -2   19.50    9.70
   1  11   2    1.00    8.20
   1  11   2    8.90   10.00
   1  11   2    4.90    5.00
  -2 -11  -2   22.60   10.80
  -2 -11  -2   26.40   17.00
  -3 -11  -2    7.40    8.80
   3  11   2    9.10   10.40
   0   9  -3   33.30   13.00
   0  -9   3   20.70   10.70
  -1   9  -3    1.90    8.50
  -1   9  -3    0.50    4.80
   1  -9   3   -1.10    7.20
  -2   9  -3   15.90    7.70
  -2   9  -3   13.10    9.40
   2  -9   3    3.20    8.20
  -3   9  -3   10.00    9.70
  -3   9  -3   10.90    7.30
   3  -9   3   13.40   10.30
  -4   9  -3   -3.50    7.20
  -4   9  -3   14.50    8.30
   4  -9   3    8.30    9.00
  -5   9  -3   24.50   11.70
  -5   9  -3   10.00    7.00
  -5   9  -3    4.30    6.60
   5  -9   3   16.00   10.30
   3   8  -3    4.70    7.60
   3   8  -3    5.40   14.60
  -3  -8   3  -23.30   16.60
   2   8  -3    0.90    2.70
   2   8  -3    5.90    9.80
   2   8  -3   -8.60   11.60
  -2  -8   3   -8.30    6.10
  -2  -8   3    4.50   16.60
   1   8  -3    4.20    3.80
   1   8  -3    4.40    8.70
   1   8  -3   -1.20    8.20
  -1  -8   3   -6.80    5.80
   0   8  -3   11.50    9.40
   0   8  -3    4.60    4.10
   0  -8   3    4.10    6.10
  -1   8  -3   -6.00    7.30
  -1   8  -3    1.80    5.20
   1  -8   3   -2.80    4.40
  -2   8  -3    4.00    8.30
  -2   8  -3    5.40    5.80
   2  -8   3   11.70    7.00
  -3   8  -3   11.50    6.60
  -3   8  -3   -2.20    6.60
   3  -8   3   -0.80    6.70
  -4   8  -3   -2.80    5.70
  -4   8  -3    0.30    6.10
   4  -8   3    8.00    7.50
  -5   8  -3   10.30    6.90
  -5   8  -3    1.20    6.20
  -5   8  -3    6.40    6.60
   5  -8   3  -13.60   21.10
   5  -8   3    8.20    8.00
  -6   8  -3    4.10    6.50
  -6   8  -3   17.70    7.30
  -6   8  -3    1.70    6.40
   6  -8   3   -3.30   16.00
   6  -8   3   10.10    9.80
  -7   8  -3    3.90    7.00
  -7   8  -3    6.10    7.00
  -7   8  -3   -1.90    6.50
   7  -8   3   -3.60   19.30
   7  -8   3    0.10    9.10
   4   7  -3   27.30   10.30
   4   7  -3    8.70   14.80
  -4  -7   3    9.70    8.10
  -4  -7   3   15.70   17.40
   3   7  -3    0.90    8.20
   3   7  -3   -0.70   12.30
  -3  -7   3   -0.50   14.40
  -3  -7   3    5.40    8.10
   2   7  -3   15.40   14.10
   2   7  -3   27.40    4.70
   2   7  -3   20.90    9.80
  -2  -7   3   11.80   16.40
  -2  -7   3   29.40   10.20
   1   7  -3   20.40    9.90
   1   7  -3   14.80   10.20
   1   7  -3   15.60    4.40
  -1  -7   3    4.20    6.30
   0   7  -3    0.10    7.20
   0   7  -3   -1.60    3.30
   0  -7   3    6.20    7.50
  -1   7  -3   -5.60    6.20
  -1   7  -3   -7.30    3.90
   1  -7   3    5.20    6.30
  -2   7  -3   14.40    8.00
  -2   7  -3    1.70    6.00
   2  -7   3   -0.30    5.80
  -3   7  -3   32.00    9.90
  -3   7  -3   15.30    7.20
   3  -7   3   14.40    8.60
  -4   7  -3    1.20    7.20
  -4   7  -3   -5.50    5.40
   4  -7   3   -3.50    5.80
  -5   7  -3    9.20    6.30
  -5   7  -3   24.00    9.20
  -5   7  -3   -3.60    5.60
   5  -7   3   -9.50   16.50
   5  -7   3   14.30    8.30
  -6   7  -3   24.10    9.00
  -6   7  -3   22.30    8.90
  -6   7  -3   37.90   11.10
   6  -7   3   21.60   10.40
   6  -7   3   18.70   21.00
  -7   7  -3    7.00    7.20
  -7   7  -3   -1.60    6.50
  -7   7  -3    6.90    7.00
   7  -7   3    2.90    7.50
   7  -7   3    2.00    3.70
   7  -7   3   17.50   18.90
  -8   7  -3   12.80    7.40
  -8   7  -3    3.30    7.80
   8  -7   3   15.00    9.20
   8  -7   3  -12.00   20.70
   8  -7   3    1.40    7.00
   8  -7   3    9.60    4.00
  -9   7  -3   -4.10    6.80
  -9   7  -3   -9.20    7.50
   9  -7   3  -10.00    8.00
   9  -7   3   21.20   24.20
   9  -7   3   -3.00    8.40
   9  -7   3   -0.90    2.90
  -5  -6   3   19.20   14.70
   4   6  -3   32.40   15.40
  -4  -6   3   13.00   15.20
   3   6  -3   55.09   13.20
  -3  -6   3   59.79   21.60
  -3  -6   3   65.59   14.50
   2   6  -3    9.90   12.50
   2   6  -3   41.00    5.50
   2   6  -3   37.80   10.60
  -2  -6   3   22.80    8.70
   1   6  -3   27.10   12.40
   1   6  -3   50.39    6.80
   1   6  -3   44.70   11.40
  -1  -6   3   45.70   11.80
   0   6  -3   75.29    9.30
   0   6  -3   64.79   12.60
   0   6  -3   44.20   11.50
   0  -6   3   53.19   12.70
  -1   6  -3   31.80    7.10
  -1   6  -3   32.20    9.30
   1  -6   3   25.70    8.60
  -2   6  -3   13.20    7.70
  -2   6  -3   18.30    6.40
   2  -6   3   23.40    6.90
  -3   6  -3    1.60    5.60
  -3   6  -3   16.10    6.70
   3  -6   3   13.80    7.60
  -4   6  -3   43.80    9.30
  -4   6  -3   42.00    9.80
  -4   6  -3   53.69   12.60
   4  -6   3   59.89    9.60
   4  -6   3   39.60   10.90
  -5   6  -3   62.29   14.30
  -5   6  -3   76.59   13.10
  -5   6  -3   78.49   13.90
   5  -6   3   84.39   10.80
   5  -6   3   65.49   15.30
   5  -6   3  137.59   33.00
  -6   6  -3   75.79   13.60
  -6   6  -3   68.09   15.40
  -6   6  -3   87.79   14.80
   6  -6   3   67.39   14.60
   6  -6   3   85.19   10.10
   6  -6   3  124.49   34.40
  -7   6  -3   40.10   11.00
   7  -6   3   63.99   13.70
   7  -6   3   60.69    8.00
   7  -6   3   82.59   26.40
  -8   6  -3   78.49   13.30
  -8   6  -3   62.69   15.50
   8  -6   3   84.59   31.10
   8  -6   3   54.69    7.50
   8  -6   3   80.69   15.90
  -9   6  -3   40.30   10.00
  -9   6  -3   39.50   11.00
   9  -6   3   20.50   12.60
   9  -6   3   23.50    3.90
   9  -6   3    7.60   18.10
   9  -6   3   39.40   11.40
   6   5  -3    1.20   12.90
  -6  -5   3   52.69   22.70
   5   5  -3   11.60   15.80
  -5  -5   3   36.30   19.00
  -5  -5   3   28.40   16.80
   4   5  -3   -0.60   11.30
  -4  -5   3   17.60   14.90
  -4  -5   3    6.30   10.40
  -3  -5   3   25.90   12.60
  -3  -5   3   34.40   15.30
   2   5  -3   10.90    2.70
   2   5  -3  -12.10    8.70
   2   5  -3    1.30    5.60
  -2  -5   3   14.30    9.40
  -2  -5   3   16.70    5.70
   1   5  -3   26.30    8.20
   1   5  -3    4.60    8.10
   1   5  -3   17.40    3.70
  -1  -5   3   13.90    7.20
  -1  -5   3   12.10    7.70
   0   5  -3    4.80    2.90
   0   5  -3   -2.70    5.80
   0   5  -3   -3.50    5.30
   0  -5   3    4.40    5.10
   0  -5   3   -0.50    4.60
  -1   5  -3   39.70    9.10
  -1   5  -3   24.20    5.70
   1  -5   3   37.10    9.20
   1  -5   3   43.40    7.70
  -2   5  -3    0.60    4.10
  -2   5  -3   -3.30    4.50
   2  -5   3   15.10    5.10
   2  -5   3    4.80    5.50
  -3   5  -3    4.60    5.20
  -3   5  -3   19.90    6.90
  -3   5  -3   18.10    6.60
   3  -5   3   23.80    5.70
   3  -5   3   20.40    7.70
  -4   5  -3    5.70    5.20
  -4   5  -3   -5.70    4.50
  -4   5  -3   13.40    6.60
   4  -5   3    6.80    6.10
   4  -5   3   11.70   15.30
   4  -5   3   -0.70    3.30
  -5   5  -3   22.50    8.80
  -5   5  -3   66.29   11.40
  -5   5  -3   44.50    9.30
   5  -5   3   32.90   10.30
   5  -5   3   45.90   20.90
   5  -5   3   45.50    7.10
  -6   5  -3   26.00    9.50
  -6   5  -3   38.60    8.70
  -6   5  -3   31.90    8.90
   6  -5   3   38.20   20.20
   6  -5   3   16.30    7.90
   6  -5   3   36.50    5.90
  -7   5  -3   74.89   14.50
  -7   5  -3   76.29   12.10
   7  -5   3   54.69    7.70
   7  -5   3   72.99   14.10
   7  -5   3   96.19   28.00
  -8   5  -3   52.39   10.70
   8  -5   3   53.89   12.40
   8  -5   3   43.20   23.60
   8  -5   3   39.60    5.60
  -9   5  -3   46.20    9.40
  -9   5  -3   50.39   12.40
   9  -5   3   43.50   11.20
   9  -5   3   20.10   12.00
   9  -5   3   22.90   19.60
 -10   5  -3   53.09   14.70
 -10   5  -3   62.89   12.00
  10  -5   3   48.80   26.20
  10  -5   3   57.09   13.50
   7   4  -3    1.10   16.20
  -7  -4   3   -2.70   16.10
  -7  -4   3  -15.10   14.80
  -6  -4   3    5.50   15.60
  -6  -4   3    8.00   13.90
   5   4  -3    9.80   13.40
  -5  -4   3   -2.70   11.50
  -5  -4   3    2.00   10.10
   4   4  -3    6.90   11.90
  -4  -4   3    3.70   11.40
  -4  -4   3   11.80   10.40
   3   4  -3    2.50   10.90
  -3  -4   3   24.50   15.50
  -3  -4   3   23.60   11.80
   2   4  -3   18.60   12.20
   2   4  -3   30.00    8.80
  -2  -4   3   23.10   10.60
  -2  -4   3   31.60   15.50
   1   4  -3   58.09   10.60
   1   4  -3   39.20   12.60
   1   4  -3   52.59    6.30
  -1  -4   3   77.39   10.50
  -1  -4   3   31.30   11.50
  -1  -4   3   78.89   13.00
   0   4  -3   74.09   11.30
   0   4  -3   59.79    7.20
   0   4  -3   47.90   13.30
   0  -4   3   70.59   10.40
   0  -4   3   60.59   12.00
  -1   4  -3   43.80    8.50
  -1   4  -3   50.79    7.10
   1  -4   3   42.40    9.90
   1  -4   3   38.30    7.40
   1  -4   3   69.09   18.40
  -2   4  -3   73.29    9.20
  -2   4  -3   73.19   10.50
   2  -4   3   57.89   12.20
   2  -4   3   36.60    7.50
   2  -4   3   48.50   10.50
  -3   4  -3   80.19   10.60
  -3   4  -3   76.59   11.00
  -3   4  -3   96.09   14.90
   3  -4   3   81.39   13.90
   3  -4   3   94.49   13.20
   3  -4   3   84.59   11.10
   3  -4   3   94.99   14.30
  -4   4  -3   12.50    5.60
  -4   4  -3    9.80    4.70
  -4   4  -3    0.00    4.40
   4  -4   3   12.60    4.70
   4  -4   3    4.70    4.90
   4  -4   3    8.40    3.70
   4  -4   3   37.20   17.50
   4  -4   3   13.20    4.10
  -5   4  -3   21.00    6.80
  -5   4  -3   14.70    6.90
  -5   4  -3   31.80    6.90
   5  -4   3   13.40    7.20
   5  -4   3   20.30    6.00
   5  -4   3   23.30    4.30
   5  -4   3    8.80    5.30
   5  -4   3   36.20   16.50
  -6   4  -3    8.30    6.90
  -6   4  -3   -0.20    4.50
   6  -4   3    3.80    5.10
   6  -4   3   -1.50    1.90
   6  -4   3   -2.80   12.30
   6  -4   3   -2.10    4.10
   6  -4   3   -3.30    4.20
  -7   4  -3    0.70    5.50
  -7   4  -3   -1.80    5.10
   7  -4   3   -8.90    4.20
   7  -4   3    0.80    6.00
   7  -4   3   -1.70    2.00
   7  -4   3    0.80   12.80
  -8   4  -3   22.30    7.40
  -8   4  -3   12.50    7.20
   8  -4   3   35.40    9.60
   8  -4   3   16.20   16.70
  -9   4  -3    2.10    6.30
   9  -4   3    8.10   15.00
   9  -4   3    5.10    5.50
   9  -4   3    4.90   10.30
 -10   4  -3   25.30    9.60
 -10   4  -3   33.30    9.20
  10  -4   3   24.20   12.90
  10  -4   3   47.00   22.30
  10  -4   3   19.00    9.10
 -11   4  -3   25.60   10.40
 -11   4  -3   41.10    9.40
  11  -4   3   20.90   14.80
  11  -4   3   44.90   23.00
  11  -4   3   14.30    9.50
   8   3  -3    0.30   18.20
  -8  -3   3    9.00   17.60
  -8  -3   3   48.80   25.60
   7   3  -3   18.20   19.40
  -7  -3   3   11.40   16.90
  -7  -3   3   10.10   16.80
  -6  -3   3   16.00   15.90
  -6  -3   3   21.90   15.00
   5   3  -3    7.60   12.50
  -5  -3   3   12.00   10.40
  -5  -3   3   33.80   19.90
   4   3  -3   15.50   15.10
  -4  -3   3   59.69   19.50
  -4  -3   3   41.50   15.30
   3   3  -3   27.50   14.70
  -3  -3   3   61.39   18.30
  -3  -3   3   60.49    8.80
  -3  -3   3   29.80   13.90
   2   3  -3   58.09   18.50
  -2  -3   3   74.19   18.10
  -2  -3   3  128.59   20.00
  -2  -3   3   95.39   11.00
   1   3  -3  116.39   11.60
   1   3  -3  147.19   42.70
   1   3  -3  107.59   13.70
  -1  -3   3  119.59   13.20
  -1  -3   3  154.48   38.20
   0   3  -3  231.88   21.60
   0   3  -3  218.18   23.10
   0  -3   3  265.67   37.30
   0  -3   3  241.18   24.50
   0  -3   3  218.68   22.60
  -1   3  -3  128.99   12.80
  -1   3  -3  125.39   14.00
   1  -3   3  136.59   15.30
   1  -3   3  112.09   13.40
   1  -3   3  145.29   29.20
  -2   3  -3  234.88   22.70
  -2   3  -3  236.68   23.50
   2  -3   3  223.28   22.70
   2  -3   3  254.77   25.00
   2  -3   3  238.18   23.60
  -3   3  -3  152.78   16.10
  -3   3  -3  152.08   16.90
  -3   3  -3  139.59   15.10
   3  -3   3  140.99   17.00
   3  -3   3  137.89   14.60
   3  -3   3  152.88   16.00
  -4   3  -3  207.58   21.50
  -4   3  -3  217.08   22.20
  -4   3  -3  228.38   23.30
   4  -3   3  216.48   20.50
   4  -3   3  229.48   22.20
   4  -3   3  193.88   23.00
  -5   3  -3   50.29   10.60
  -5   3  -3   59.89    9.20
  -5   3  -3   65.59   10.50
   5  -3   3   61.59   11.10
   5  -3   3   65.69   21.10
   5  -3   3   60.39    9.60
   5  -3   3  101.29   31.40
   5  -3   3   41.60    6.10
  -6   3  -3   64.59   12.00
  -6   3  -3   76.69   10.10
   6  -3   3   51.59    6.20
   6  -3   3   59.69   10.30
   6  -3   3   58.29   11.20
   6  -3   3   96.99   25.40
   6  -3   3   28.00   11.60
  -7   3  -3   20.60    8.20
  -7   3  -3   11.90    5.70
   7  -3   3   13.90    6.20
   7  -3   3    1.20    6.40
   7  -3   3   20.30   14.90
   7  -3   3   23.70    7.40
  -8   3  -3   22.30    7.20
  -8   3  -3   32.10    9.60
   8  -3   3   25.00   17.90
   8  -3   3   29.60    8.20
   8  -3   3   30.90   12.50
  -9   3  -3   21.00   19.10
  -9   3  -3   15.90    6.70
  -9   3  -3   19.80    7.90
   9  -3   3    0.00    9.10
   9  -3   3   20.60    7.90
   9  -3   3   23.60   17.30
 -10   3  -3   12.70    6.80
 -10   3  -3    9.30   18.50
  10  -3   3   28.50    9.30
  10  -3   3   42.90   22.00
  10  -3   3    1.00   10.50
 -11   3  -3  -15.40   20.00
 -11   3  -3   14.90    6.20
 -11   3  -3   29.50    9.90
  11  -3   3   21.90   14.70
  11  -3   3   21.20   16.20
   8   2  -3   -5.20   14.80
  -8  -2   3   -3.20   13.50
  -8  -2   3   46.10   22.00
   7   2  -3   -7.90   13.50
  -7  -2   3   23.60   16.60
  -7  -2   3   41.60   19.40
   6   2  -3   45.70   19.80
  -6  -2   3   45.80   17.80
   5   2  -3   24.90   14.20
  -5  -2   3   21.60    5.60
  -5  -2   3   33.20   15.80
  -5  -2   3   27.30   14.10
  -4  -2   3  248.98   34.40
  -4  -2   3  248.08   24.60
  -3  -2   3  153.78   14.20
  -3  -2   3  144.09   23.60
  -3  -2   3  155.58   16.00
   2   2  -3  575.24   72.19
  -2  -2   3  413.46   39.10
  -2  -2   3  402.66   37.80
  -2  -2   3  428.26   61.29
   1   2  -3  788.12   69.99
   1   2  -3  700.53   71.29
  -1  -2   3  841.72   71.19
  -1  -2   3  851.81   91.59
  -1  -2   3  773.12   69.99
   0   2  -3  380.16   35.90
   0   2  -3  398.26   34.80
   0  -2   3  383.16   35.50
   0  -2   3  364.46   34.80
  -1   2  -3  767.02   67.59
  -1   2  -3  814.42   68.59
   1  -2   3  701.13   67.59
   1  -2   3  672.93   68.39
   1  -2   3  756.02   67.99
   1  -2   3  818.52   69.69
  -2   2  -3  473.35   48.20
  -2   2  -3  494.55   47.50
  -2   2  -3  587.14   49.60
   2  -2   3  548.05   47.70
   2  -2   3  557.44   49.40
   2  -2   3  497.95   48.30
  -3   2  -3  744.33   68.99
  -3   2  -3  799.42   70.59
  -3   2  -3  770.32   69.69
   3  -2   3  766.92   70.49
   3  -2   3  756.72   69.69
   3  -2   3  747.93   68.59
  -4   2  -3 1057.69   96.19
  -4   2  -3  979.00   95.29
  -4   2  -3 1044.10   94.79
   4  -2   3 1092.29   93.99
   4  -2   3 1054.49   96.09
   4  -2   3 1080.49   95.39
  -5   2  -3  617.24   56.09
  -5   2  -3  573.34   54.19
   5  -2   3  591.14   55.49
   5  -2   3  576.64   52.99
   5  -2   3  600.74   54.79
  -6   2  -3  353.46   36.70
  -6   2  -3  364.46   34.80
   6  -2   3  379.86   35.50
   6  -2   3  357.76   35.90
   6  -2   3  374.86   46.10
  -7   2  -3  354.06   35.20
  -7   2  -3  385.76   38.00
   7  -2   3  359.96   47.70
   7  -2   3  396.06   36.80
   7  -2   3  351.16   36.00
  -8   2  -3  128.99   31.70
  -8   2  -3   63.99   13.00
  -8   2  -3   70.59   10.60
   8  -2   3   38.60   16.70
   8  -2   3   85.49   27.10
   8  -2   3  103.59   14.70
  -9   2  -3  244.68   24.20
  -9   2  -3  214.08   26.90
   9  -2   3  184.88   42.60
   9  -2   3  257.87   26.20
 -10   2  -3   98.39   30.30
 -10   2  -3   82.79   18.10
 -10   2  -3   54.99   10.20
  10  -2   3   71.39   27.20
 -11   2  -3   13.20    5.70
 -11   2  -3   30.10   23.40
 -11   2  -3   13.10    8.40
  11  -2   3   10.80   10.70
  11  -2   3    8.70   15.80
  -9  -1   3   96.49   27.90
  -9  -1   3   17.90   20.60
   8   1  -3   -9.60   11.80
  -8  -1   3   28.60   19.70
  -8  -1   3    5.50    8.20
  -8  -1   3   25.30   17.30
  -7  -1   3   30.80   17.20
  -7  -1   3   35.80    7.00
  -7  -1   3   35.80   20.40
   6   1  -3    4.00   11.60
  -6  -1   3   -3.10    3.60
  -6  -1   3   15.30   12.40
  -6  -1   3   -4.20    8.70
   5   1  -3   25.50   15.50
  -5  -1   3   64.49    8.20
  -5  -1   3   43.20   17.80
  -5  -1   3   67.89   19.30
   4   1  -3    6.50    9.60
  -4  -1   3    3.10    7.20
   3   1  -3   49.70   33.90
  -3  -1   3   38.10   27.30
  -3  -1   3   43.00    4.70
   2   1  -3   16.50   24.70
  -2  -1   3   14.60    8.50
  -2  -1   3   25.50   22.70
   1   1  -3   41.90   26.00
  -1  -1   3   31.20   21.90
   0   1  -3  130.39   35.70
   0  -1   3  100.69   31.20
  -1   1  -3 1005.60   91.29
  -1   1  -3 1076.09   91.99
  -1   1  -3 1064.99   91.79
   1  -1   3  987.50   91.29
   1  -1   3 1036.10   91.59
   1  -1   3  971.20   91.89
  -2   1  -3  805.42   76.49
  -2   1  -3  880.71   77.29
  -2   1  -3  815.62   76.59
  -2   1  -3  945.31   77.79
   2  -1   3  828.12   77.59
   2  -1   3  897.91   76.69
   2  -1   3  796.92   76.59
   2  -1   3  881.61   77.29
  -3   1  -3 1339.37  115.59
  -3   1  -3 1227.68  114.49
  -3   1  -3 1257.67  114.29
  -3   1  -3 1192.88  115.09
   3  -1   3 1318.57  114.29
   3  -1   3 1349.66  115.29
   3  -1   3 1299.47  115.49
  -4   1  -3  584.54   54.89
  -4   1  -3  608.74   56.69
  -4   1  -3  602.84   55.59
   4  -1   3  615.74   56.49
   4  -1   3  586.24   54.89
   4  -1   3  631.64   56.39
   4  -1   3  710.23   64.89
  -5   1  -3  783.82   71.79
  -5   1  -3  781.52   70.29
   5  -1   3  769.22   71.09
   5  -1   3  749.03   79.49
   5  -1   3  787.42   71.09
  -6   1  -3  814.42   73.49
  -6   1  -3  740.13   71.29
   6  -1   3  843.52   72.69
   6  -1   3  767.02   82.29
   6  -1   3  769.72   72.39
  -7   1  -3  725.13   63.69
  -7   1  -3  715.73   66.19
   7  -1   3  766.52   65.29
   7  -1   3  643.04   64.49
   7  -1   3  598.54   75.19
  -8   1  -3  351.76   33.80
  -8   1  -3  312.87   30.40
   8  -1   3  282.67   33.90
  -9   1  -3  304.87   42.40
  -9   1  -3  215.68   22.90
  -9   1  -3  220.88   26.20
   9  -1   3  198.88   44.20
 -10   1  -3   92.59   30.60
 -10   1  -3   64.99   10.40
 -10   1  -3   66.59   14.50
  10  -1   3   71.89   27.50
 -11   1  -3   58.89   27.90
 -11   1  -3   38.90   10.90
 -11   1  -3   34.60    7.40
  11  -1   3   28.80   24.40
  11  -1   3   20.50   15.50
   9   0  -3    0.20   14.90
   9   0  -3  -10.90   15.50
  -9   0   3   28.50   21.10
  -9   0   3    7.50    8.50
  -9   0   3   10.10    2.80
  -9   0   3   11.90   16.40
   8   0  -3   20.20   14.30
   8   0  -3  -11.20   14.30
  -8   0   3   -2.90   13.40
  -8   0   3    6.60    4.10
  -8   0   3   37.10   21.70
  -8   0   3   -5.00    6.00
   7   0  -3   45.20   20.10
  -7   0   3   30.00   17.60
  -7   0   3   46.80   18.80
  -7   0   3   41.50    7.30
   6   0  -3   29.60   14.10
   6   0  -3   14.30   14.90
  -6   0   3   12.20   13.10
  -6   0   3   18.50    4.70
  -6   0   3   -1.10   10.60
   5   0  -3  164.98   24.20
  -5   0   3  159.18   15.70
  -5   0   3  116.59   21.70
   4   0  -3   -7.50   23.30
   4   0  -3   -2.50    2.80
   4   0  -3    1.90    7.20
  -4   0   3    2.90    2.80
  -4   0   3  -13.60   21.30
  -4   0   3    7.60    9.30
   3   0  -3  209.88   56.79
   3   0  -3  140.69   14.30
  -3   0   3  148.89   14.30
  -3   0   3  112.89   19.00
  -3   0   3  136.49   44.90
   2   0  -3  277.17   25.40
   2   0  -3  412.56   71.29
  -2   0   3  265.47   25.30
  -2   0   3  235.88   28.90
  -2   0   3  315.37   51.29
   1   0  -3   39.00    5.20
   1   0  -3   32.00    5.40
   1   0  -3   35.90   28.30
  -1   0   3   31.60    5.30
  -1   0   3   29.40   27.20
  -1   0   3   26.40    4.10
  -1   0   3   40.30    8.80
   0   0  -3 1433.46  117.79
   0   0  -3 1384.56  117.59
   0   0   3 1160.38  117.49
   0   0   3 1253.47  117.29
   0   0   3 1373.46  117.79
  -1   0  -3   44.80    5.50
  -1   0  -3   37.70    5.10
  -1   0  -3   44.50    5.70
   1   0   3   60.69    9.30
   1   0   3  126.89   37.10
   1   0   3   39.00    5.30
   1   0   3   38.70    5.20
   1   0   3   35.70    4.90
  -2   0  -3 1200.28  115.79
  -2   0  -3 1414.26  115.49
  -2   0  -3 1305.07  115.39
   2   0   3 1409.96  115.89
   2   0   3 1155.58  115.29
   2   0   3 1326.97  115.49
   2   0   3 1263.07  115.79
  -3   0  -3  450.05   40.60
  -3   0  -3  461.65   39.90
  -3   0  -3  442.26   40.20
   3   0   3  418.66   40.30
   3   0   3  448.26   40.30
   3   0   3  454.95   46.40
   3   0   3  418.16   40.70
  -4   0  -3  482.85   40.00
  -4   0  -3  471.35   40.60
  -4   0  -3  402.56   41.10
   4   0   3  427.66   48.20
   4   0   3  464.95   41.00
   4   0   3  429.06   40.60
   4   0   3  410.66   41.30
  -5   0  -3  408.96   39.90
  -5   0  -3  436.96   41.20
  -5   0  -3  494.65   50.09
  -5   0  -3  430.06   39.00
   5   0   3  436.96   40.60
  -6   0  -3  217.38   23.80
  -6   0  -3  223.58   22.20
  -6   0  -3  245.88   33.00
  -6   0  -3  237.28   20.80
   6   0   3  232.58   23.20
  -7   0  -3  262.97   26.30
  -7   0  -3  305.87   39.70
  -7   0  -3  280.17   28.60
  -8   0  -3  437.96   51.89
  -8   0  -3  384.56   36.70
  -8   0  -3  374.06   39.30
  -9   0  -3  208.48   21.00
  -9   0  -3  187.58   24.00
  -9   0  -3  283.17   40.70
   9   0   3  172.18   42.00
 -10   0  -3  148.69   38.50
 -10   0  -3  119.29   21.00
 -10   0  -3  154.18   15.90
  10   0   3  133.69   38.10
  11   0   3   52.99   25.60
  11   0   3   29.50   14.50
   9  -1  -3   -0.60   15.90
   9  -1  -3    2.40   15.00
  -9   1   3    7.10   14.60
  -9   1   3   24.50   19.10
  -9   1   3   -1.10    6.40
   8  -1  -3   15.00   14.80
  -8   1   3   44.90   22.70
  -8   1   3   32.50   18.80
  -8   1   3   38.40   11.60
   7  -1  -3   14.90   13.60
  -7   1   3   14.90   13.30
   6  -1  -3  235.08   31.40
  -6   1   3  197.78   20.00
  -6   1   3  155.98   36.00
   5  -1  -3  330.87   31.30
   5  -1  -3  297.67   39.10
  -5   1   3  340.07   39.20
  -5   1   3  370.56   35.00
   4  -1  -3  514.65   60.49
   4  -1  -3  727.03   91.59
   4  -1  -3  606.74   54.99
  -4   1   3  671.53   87.99
  -4   1   3  596.54   60.89
  -4   1   3  656.73   57.89
   3  -1  -3  697.33   59.79
   3  -1  -3  610.24   63.89
   3  -1  -3  772.02   91.79
  -3   1   3  685.53   88.09
  -3   1   3  627.94   63.59
   2  -1  -3  419.06   37.00
   2  -1  -3  395.86   39.30
   2  -1  -3  515.25   65.79
  -2   1   3  431.96   63.19
  -2   1   3  369.36   38.90
   1  -1  -3  331.37   28.30
  -1   1   3  293.07   28.90
   0  -1  -3 1508.95  136.29
   0  -1  -3 1635.94  135.99
   0   1   3 1636.84  135.99
   0   1   3 1350.26  135.89
  -1  -1  -3  184.78   18.00
   1   1   3  177.48   20.00
   1   1   3  189.58   17.70
   1   1   3  205.88   17.90
   2   1   3  849.41   80.49
   2   1   3  971.90   80.09
   2   1   3  874.31   84.69
  -3  -1  -3  127.29   11.80
  -3  -1  -3  104.19   11.40
  -3  -1  -3  114.49   18.10
   3   1   3  122.09   11.70
   3   1   3  100.99   18.00
   3   1   3  128.99   11.30
  -4  -1  -3  209.78   20.70
  -4  -1  -3  231.98   20.40
  -4  -1  -3  189.08   27.70
   4   1   3  192.58   28.20
   4   1   3  224.48   20.30
  -5  -1  -3  637.34   54.09
  -5  -1  -3  633.44   52.99
  -5  -1  -3  523.85   61.79
   5   1   3  560.44   52.79
   5   1   3  513.35   62.09
  -6  -1  -3  268.27   35.70
  -6  -1  -3  274.47   24.20
  -6  -1  -3  237.08   25.40
   6   1   3  223.28   35.10
  -7  -1  -3  299.97   31.60
  -7  -1  -3  321.97   42.50
  -7  -1  -3  345.07   29.70
   7   1   3  257.07   40.90
  -8  -1  -3  174.68   16.50
  -8  -1  -3  178.08   30.50
  -8  -1  -3  130.99   18.30
   8   1   3  161.98   36.70
  -9  -1  -3  108.49   12.40
  -9  -1  -3  113.49   15.80
  -9  -1  -3  126.49   32.70
   9   1   3   86.99   30.20
 -10  -1  -3   83.89   10.80
 -10  -1  -3  113.49   33.00
 -10  -1  -3   90.99   16.60
 -11  -1  -3  104.89   33.70
 -11  -1  -3   78.19   10.30
  11   1   3   47.60   27.10
   9  -2  -3   -8.60   17.20
   9  -2  -3   17.70   15.80
  -9   2   3   32.20   19.20
  -9   2   3   44.10   12.30
  -9   2   3   32.50   23.20
   8  -2  -3   49.30   18.70
   8  -2  -3   22.90   16.00
  -8   2   3   54.49   23.80
  -8   2   3   23.70   18.80
   7  -2  -3  152.58   34.20
  -7   2   3  194.78   30.30
   6  -2  -3  123.99   12.80
   6  -2  -3  122.99   26.80
  -6   2   3  121.69   16.70
  -6   2   3  170.78   25.20
  -6   2   3   68.19   24.10
   5  -2  -3  206.38   31.40
   5  -2  -3  245.18   24.00
  -5   2   3  262.77   27.50
  -5   2   3  314.27   33.30
   4  -2  -3  561.04   52.19
   4  -2  -3  626.14   87.39
  -4   2   3  585.14   54.99
  -4   2   3  567.54   83.19
   3  -2  -3  969.70   92.99
   3  -2  -3 1211.58  125.09
  -3   2   3 1052.19   95.29
  -3   2   3 1081.49  122.09
   2  -2  -3  972.20   84.59
   2  -2  -3  914.11   86.89
   1  -2  -3 2293.47  196.38
  -1   2   3 2114.39  196.68
   0  -2  -3 1462.95  129.59
   0   2   3 1425.56  128.79
  -1  -2  -3 1990.80  182.58
   1   2   3 2057.09  179.38
  -2  -2  -3  827.72   78.59
   2   2   3  885.31   78.59
   2   2   3  764.42   73.19
   3   2   3  869.91  128.29
   3   2   3 1127.09  113.19
   4   2   3  568.14   51.29
  -5  -2  -3  513.35   45.00
  -5  -2  -3  431.56   54.79
   5   2   3  435.66   54.79
   5   2   3  537.15   45.00
  -6  -2  -3  397.06   49.40
  -6  -2  -3  427.16   36.50
   6   2   3  377.26   36.30
   6   2   3  365.36   48.20
  -7  -2  -3  218.68   21.10
  -7  -2  -3  239.38   35.40
  -7  -2  -3  245.58   23.60
   7   2   3  169.98   37.60
   7   2   3  179.38   37.00
  -8  -2  -3  108.79   11.70
  -8  -2  -3  120.39   14.70
  -8  -2  -3  125.59   32.00
   8   2   3   70.69   23.30
   8   2   3   91.69   30.30
  -9  -2  -3  111.89   16.70
  -9  -2  -3   89.79   10.00
  -9  -2  -3   80.49    8.70
  -9  -2  -3   74.39   27.00
   9   2   3   54.89   25.80
 -10  -2  -3   57.49   24.80
 -10  -2  -3   70.09    7.60
 -10  -2  -3   82.59    9.40
 -10  -2  -3   79.59   15.00
  10   2   3   63.79   28.30
 -11  -2  -3   50.49   24.40
 -11  -2  -3   49.80    7.60
  11   2   3   38.60   17.70
  11   2   3   47.20   26.70
   9  -3  -3   11.30   16.40
   9  -3  -3   24.90    5.50
   9  -3  -3   23.80   14.90
  -9   3   3   27.60   19.00
  -9   3   3   48.90   26.00
  -9   3   3   22.20    9.40
   8  -3  -3   10.50   11.80
   8  -3  -3    6.20   13.40
   8  -3  -3    3.00    3.60
  -8   3   3   25.10   17.60
  -8   3   3   -4.30   14.00
   7  -3  -3  150.98   33.10
   7  -3  -3  149.99   14.60
   7  -3  -3  144.49   14.70
  -7   3   3   93.59   29.40
   6  -3  -3   25.20   13.90
   6  -3  -3    5.80   11.00
   6  -3  -3   37.70    5.50
   6  -3  -3   25.10    4.80
  -6   3   3   24.50    8.70
  -6   3   3   36.40   16.50
  -6   3   3    8.80   11.40
   5  -3  -3  107.99   11.20
   5  -3  -3   96.19   22.40
   5  -3  -3  109.89   10.70
  -5   3   3  100.79   14.40
   4  -3  -3  181.58   54.89
   4  -3  -3  129.19   13.00
   4  -3  -3  102.39   18.40
   4  -3  -3  133.19   12.10
  -4   3   3  127.09   15.90
  -4   3   3  166.78   52.39
   3  -3  -3  101.39   14.30
   3  -3  -3   72.39    9.30
   3  -3  -3  147.49   46.70
  -3   3   3   96.69   12.00
  -3   3   3  116.39   43.00
   2  -3  -3 1041.60   94.69
  -2   3   3 1034.60  117.39
   1  -3  -3  994.10   84.49
  -1   3   3  867.41   84.19
   0  -3  -3 1877.81  156.08
   0   3   3 1621.54  155.78
  -1  -3  -3 1330.87  119.99
   1   3   3 1359.86  119.99
  -2  -3  -3 1426.36  140.79
  -2  -3  -3 1574.04  134.19
  -3  -3  -3  791.22   83.69
   3   3   3  939.01   84.19
   3   3   3  805.82   74.89
  -4  -3  -3  459.65   57.19
   4   3   3  537.25   47.40
   4   3   3  569.34   58.29
  -5  -3  -3  238.38   38.50
   5   3   3  324.97   27.90
   5   3   3  306.47   39.50
  -6  -3  -3  174.28   31.60
   6   3   3  214.78   19.90
   6   3   3  227.98   33.20
  -7  -3  -3  190.38   39.20
   7   3   3  134.39   32.30
  -8  -3  -3  117.99   34.30
  -8  -3  -3  163.38   18.70
   8   3   3  156.08   38.10
  -9  -3  -3   63.49   28.50
  -9  -3  -3  106.59   17.10
   9   3   3  105.59   33.60
 -10  -3  -3   78.69   25.90
 -10  -3  -3   74.19   15.30
 -10  -3  -3   64.29    8.20
  10   3   3   70.49   29.60
 -11  -3  -3   38.40    6.00
 -11  -3  -3   78.49   26.70
 -11  -3  -3   53.59   12.80
  11   3   3   31.90   25.30
  11   3   3   12.10   11.50
   9  -4  -3   40.50    6.60
   9  -4  -3   20.90   16.80
   9  -4  -3    4.30   13.20
  -9   4   3   24.60   21.30
  -9   4   3   31.20   10.60
   8  -4  -3   58.79    7.10
   8  -4  -3   33.10   17.00
   8  -4  -3   63.29    8.00
   8  -4  -3   48.20   20.00
  -8   4   3   39.30   21.90
   7  -4  -3   96.59   10.30
   7  -4  -3   92.89   10.30
   7  -4  -3   69.49   23.10
   6  -4  -3  111.79   25.90
   6  -4  -3  124.09   12.20
   6  -4  -3  117.39   12.50
  -6   4   3  118.79   19.50
   5  -4  -3  103.09   10.90
   5  -4  -3   96.69   10.10
   5  -4  -3  129.49   24.20
  -5   4   3  114.89   17.70
   4  -4  -3  121.09   19.10
   4  -4  -3  128.59   15.80
   4  -4  -3  130.99   46.90
  -4   4   3  180.08   54.89
  -4   4   3  113.59   15.50
   3  -4  -3   83.99   13.30
   3  -4  -3   98.29   39.80
   3  -4  -3  104.99   18.20
  -3   4   3   59.19   12.10
  -3   4   3  108.19   42.40
   2  -4  -3  233.08   22.50
  -2   4   3  203.78   19.40
  -2   4   3  208.18   22.20
  -2   4   3  317.57   63.69
   1  -4  -3  563.04   49.99
  -1   4   3  506.55   49.80
   0  -4  -3  390.76   39.80
   0   4   3  465.45   40.10
  -1  -4  -3  633.04   54.99
   1   4   3  566.34   54.89
  -2  -4  -3 1240.98  111.49
  -2  -4  -3 1070.99  102.49
  -3  -4  -3 1443.06  145.99
  -3  -4  -3 1585.44  136.59
  -4  -4  -3 1684.03  168.98
   4   4   3 1806.02  155.98
   5   4   3 1576.04  146.69
   5   4   3 1438.36  132.49
   6   4   3  469.75   63.59
   6   4   3  607.54   67.99
   6   4   3  626.24   52.69
  -7  -4  -3  223.28   47.10
   7   4   3  172.98   38.30
   7   4   3  255.17   37.40
  -8  -4  -3  102.39   32.60
   8   4   3   80.19   27.60
  -9  -4  -3  111.29   18.40
  -9  -4  -3   95.69   33.40
   9   4   3   91.29   30.90
 -10  -4  -3   48.00    7.50
 -10  -4  -3   42.40   25.20
  10   4   3   60.09   25.30
 -11  -4  -3   16.70   20.10
 -11  -4  -3   21.50    6.30
 -11  -4  -3   12.90   10.00
  11   4   3   20.30   24.50
   9  -5  -3   10.40   16.80
   9  -5  -3   26.30    6.20
   9  -5  -3   38.00   17.90
  -9   5   3   38.20   22.70
  -9   5   3   20.60   10.00
   8  -5  -3   15.40   16.70
   8  -5  -3   49.10   18.00
  -8   5   3   59.69   22.10
   7  -5  -3   81.89   20.50
   7  -5  -3   59.59    7.70
   7  -5  -3   34.50   18.00
   7  -5  -3   62.69    7.50
   6  -5  -3   61.69    8.30
   6  -5  -3   33.00   17.80
   6  -5  -3   81.59    8.00
   6  -5  -3   68.39   19.30
   6  -5  -3   68.99   13.80
  -6   5   3   79.59   14.50
   5  -5  -3  312.77   39.80
   5  -5  -3  358.56   35.40
   4  -5  -3  263.27   30.00
   4  -5  -3  213.28   23.90
  -4   5   3  187.18   24.00
   3  -5  -3  618.74   54.79
  -3   5   3  547.85   54.69
  -3   5   3  529.05   51.19
  -3   5   3  721.43   83.89
   2  -5  -3  303.27   31.80
  -2   5   3  305.87   32.00
  -2   5   3  337.07   29.40
   1  -5  -3  457.85   43.40
  -1   5   3  449.86   43.40
   0  -5  -3  409.66   38.40
   0   5   3  390.46   38.20
  -1  -5  -3  647.04   62.59
   1   5   3  712.73   62.99
  -2  -5  -3  294.37   28.80
  -3  -5  -3  267.97   36.60
  -3  -5  -3  272.97   26.80
  -4  -5  -3  463.05   56.09
  -5  -5  -3  213.28   32.80
   5   5   3  176.98   28.00
   5   5   3  171.88   16.80
  -6  -5  -3  349.17   52.69
   6   5   3  339.97   49.10
   6   5   3  459.45   37.50
  -7  -5  -3  123.09   33.90
   7   5   3  141.79   35.10
   7   5   3   89.09   26.40
  -8  -5  -3  135.99   37.40
  -9  -5  -3   84.09   26.30
   9   5   3   44.70   21.20
   9   5   3  116.99   33.70
 -10  -5  -3   65.59   27.50
  10   5   3   38.90   23.10
   9  -6  -3   18.00    5.40
   9  -6  -3   27.20    3.90
   9  -6  -3   21.60   15.10
  -9   6   3   14.20   19.00
   8  -6  -3   44.00   20.40
   8  -6  -3   88.89   21.10
  -8   6   3   48.60   12.70
  -8   6   3   65.69   25.80
   7  -6  -3   15.40   14.20
   7  -6  -3   86.09   15.20
   7  -6  -3   87.39   21.60
  -7   6   3   16.60   13.20
   6  -6  -3   68.39    8.40
   6  -6  -3   43.60   18.00
  -6   6   3   81.09   15.50
  -6   6   3   52.49   19.40
   5  -6  -3  153.58   19.00
   5  -6  -3  167.48   26.10
  -5   6   3  122.39   21.50
   4  -6  -3   74.39   20.70
   4  -6  -3  101.79   14.90
  -4   6   3   78.29   14.80
  -4   6   3   44.90   16.70
   3  -6  -3  200.78   30.60
   3  -6  -3  233.48   25.90
  -3   6   3  266.87   22.90
  -3   6   3  225.58   26.10
   2  -6  -3  362.86   37.60
  -2   6   3  355.26   37.60
  -2   6   3  440.06   62.49
  -2   6   3  393.06   35.20
   1  -6  -3  139.99   16.20
  -1   6   3  133.99   16.10
   0  -6  -3  131.19   15.10
   0   6   3  123.59   15.00
  -1  -6  -3  123.19   15.20
   1   6   3  142.69   15.70
  -2  -6  -3   65.09   19.50
  -2  -6  -3   73.19   10.20
  -3  -6  -3  153.18   17.30
  -4  -6  -3   82.39   24.70
  -4  -6  -3   88.39   11.70
  -5  -6  -3   11.30   13.50
   5   6   3    0.90   10.90
   5   6   3    7.30    2.00
  -6  -6  -3   72.49   27.10
   6   6   3   65.19   24.20
   6   6   3  103.09    9.90
  -7  -6  -3    3.90    9.30
   7   6   3   16.80   11.20
  -8  -6  -3   45.40   22.40
  -9  -6  -3   84.29   31.60
  10   6   3    1.60   15.40
   8  -7  -3   21.10   14.00
   8  -7  -3  -15.40   12.20
   8  -7  -3   17.00    4.40
   8  -7  -3    9.00    8.50
  -8   7   3   10.20    9.60
  -8   7   3    6.50   15.80
   7  -7  -3   22.10    4.90
   7  -7  -3   25.30   10.10
   7  -7  -3   47.70   18.30
   7  -7  -3    4.10   13.50
  -7   7   3   19.70   14.60
   6  -7  -3   73.79   23.70
  -6   7   3   50.69   19.50
   5  -7  -3   94.19   25.20
   5  -7  -3  145.69   17.80
  -5   7   3  128.39   21.10
   4  -7  -3  180.98   29.90
  -4   7   3  220.58   26.30
  -4   7   3  243.98   22.10
   3  -7  -3  250.37   28.80
  -3   7   3  258.77   29.20
  -3   7   3  287.17   26.20
   2  -7  -3  119.39   15.30
  -2   7   3   77.49   20.00
  -2   7   3  120.09   15.50
  -2   7   3  131.49   13.20
   1  -7  -3  163.58   18.30
  -1   7   3  147.69   17.60
  -1   7   3  117.39   24.00
  -1   7   3  144.49   15.80
   0  -7  -3  115.29   15.50
   0   7   3  128.59   15.60
   0   7   3  121.89   23.80
  -1  -7  -3  112.69   15.60
   1   7   3  144.79   16.40
  -2  -7  -3  103.89   14.30
  -2  -7  -3  143.19   30.10
  -3  -7  -3  139.09   17.60
  -3  -7  -3  208.28   39.60
  -4  -7  -3   28.00   16.30
  -4  -7  -3   39.40    9.20
  -5  -7  -3   49.30   10.60
   5   7   3   26.20   15.00
  -6  -7  -3    6.30    5.20
   6   7   3    4.30    2.30
   6   7   3    8.90   12.30
  -7  -7  -3    8.90    8.80
   7   7   3   21.70   17.90
  -8  -7  -3   11.80   16.90
   8   7   3   19.10   16.10
  -9  -7  -3   14.60   15.40
   9   7   3    2.80   12.70
   8  -8  -3    9.80    3.90
   8  -8  -3   -5.20   13.80
   8  -8  -3   24.40   19.00
   8  -8  -3    4.20   10.20
  -8   8   3    4.90   14.10
   7  -8  -3   24.60   17.80
   7  -8  -3   11.70    8.60
   7  -8  -3    0.30   14.60
  -7   8   3   10.30    7.00
  -7   8   3  -11.00   11.70
   6  -8  -3   33.80   18.70
   6  -8  -3   17.70   15.90
   6  -8  -3   28.60   10.60
  -6   8   3   10.20    7.80
  -6   8   3   39.10   16.10
   5  -8  -3   37.10   11.30
   5  -8  -3   17.80   13.00
   5  -8  -3   68.49   22.70
  -5   8   3   39.20    6.90
  -5   8   3   27.10   10.20
  -5   8   3   21.20   12.40
   4  -8  -3   77.49   16.10
  -4   8   3   89.79   17.20
  -4   8   3  115.39   12.30
   3  -8  -3  171.98   22.00
  -3   8   3  155.08   21.80
  -3   8   3  207.28   19.40
   2  -8  -3   64.69   13.60
  -2   8   3   70.89    9.60
  -2   8   3   55.89   12.50
   1  -8  -3  275.27   31.10
  -1   8   3  299.77   29.30
  -1   8   3  290.07   31.20
   0  -8  -3  153.68   18.70
   0   8   3  160.58   18.80
   0   8   3  118.49   24.90
  -1  -8  -3  153.58   18.80
  -2  -8  -3  150.48   33.10
  -2  -8  -3  116.79   18.60
  -3  -8  -3   54.79   21.70
  -3  -8  -3   30.50    8.70
  -4  -8  -3   18.00    7.40
   4   8   3   39.80   17.50
  -5  -8  -3   28.30    8.40
   5   8   3   27.50   16.00
  -6  -8  -3    5.90   10.90
  -6  -8  -3    8.20    6.40
   6   8   3   15.60    3.10
   6   8   3   10.40   12.50
  -7  -8  -3   16.60    6.30
  -7  -8  -3   10.60   12.20
  -8  -8  -3   13.00   18.50
  -8  -8  -3   -0.90    6.70
   8   8   3   13.50   13.30
   7  -9  -3  -12.60   12.20
   7  -9  -3    0.40   17.30
   7  -9  -3   24.90   11.60
  -7   9   3    5.30    8.30
  -7   9   3   45.50   17.00
   6  -9  -3   31.40   20.00
   6  -9  -3    7.70   15.90
   6  -9  -3   24.00    9.50
  -6   9   3   -1.70    6.50
  -6   9   3    5.00   10.90
   5  -9  -3   19.60   17.50
   5  -9  -3   25.20    9.80
  -5   9   3   21.50    6.20
  -5   9   3    9.50   10.70
  -5   9   3    7.80    6.70
   4  -9  -3   19.00    7.60
  -4   9   3   24.90    6.70
  -4   9   3   13.90    8.10
  -4   9   3    9.70   10.00
   3  -9  -3   26.50    9.10
  -3   9   3   29.50    7.00
  -3   9   3   11.00   11.00
  -3   9   3   28.50    8.80
   2  -9  -3   49.40   12.50
  -2   9   3   69.79   11.00
  -2   9   3   66.99   13.60
   1  -9  -3   53.49   12.10
  -1   9   3   26.30   12.30
  -1   9   3   63.29   11.00
  -1   9   3   46.00   12.00
   0  -9  -3   94.29   16.80
   0   9   3  133.89   19.60
   0   9   3   81.99   20.30
  -1  -9  -3  124.89   16.00
   1   9   3   86.09   23.60
  -2  -9  -3  121.29   16.80
  -2  -9  -3  119.59   30.80
  -3  -9  -3   80.19   14.70
   3   9   3   66.39   20.40
  -4  -9  -3   38.80   10.70
   4   9   3   40.20   14.90
  -5  -9  -3   33.80   10.30
   5   9   3   32.60   15.50
  -6  -9  -3   52.99   12.20
  -6  -9  -3   29.30   19.20
   6   9   3   45.60    5.70
   6   9   3   32.60   15.80
  -7  -9  -3    2.20    7.00
  -7  -9  -3   20.80   17.60
   7   9   3   22.60   13.40
   6 -10  -3  -15.80   17.10
   6 -10  -3   21.00   10.40
  -6  10   3   10.20    7.20
  -6  10   3    8.50   11.80
   5 -10  -3  -10.10   18.90
   5 -10  -3    9.50    7.30
  -5  10   3   20.30    6.10
  -5  10   3    0.90    8.50
  -5  10   3   27.00   10.80
   4 -10  -3    9.20    7.90
  -4  10   3   10.50    7.30
  -4  10   3    9.70    5.40
  -4  10   3    7.90    8.10
   3 -10  -3    3.70    7.20
  -3  10   3    9.40    6.90
  -3  10   3    1.70    6.40
  -3  10   3    0.30    4.50
   2 -10  -3   28.90   10.70
  -2  10   3   42.80   10.80
  -2  10   3   51.09    9.80
  -2  10   3   18.50   10.30
   1 -10  -3   18.90    8.20
  -1  10   3    4.70    8.00
  -1  10   3   14.70    7.60
  -1  10   3   19.40    8.70
   0 -10  -3   26.00    9.00
   0  10   3   19.70    9.20
   0  10   3   18.90    8.80
  -1 -10  -3   31.20   10.60
   1  10   3   28.70   13.90
  -2 -10  -3    8.00    6.60
  -2 -10  -3    2.50   12.40
   2  10   3   10.80   10.10
  -3 -10  -3   26.20   17.60
  -3 -10  -3   25.00    9.30
   3  10   3   21.70   12.80
  -4 -10  -3    7.70   12.10
  -4 -10  -3    5.00    7.10
   4  10   3    1.00    9.50
  -5 -10  -3    4.40   12.70
  -5 -10  -3   37.40   10.70
   5  10   3    7.10   11.30
  -6 -10  -3   -5.70    6.70
   6  10   3    8.00    3.10
   4 -11  -3   18.40   11.10
  -4  11   3   11.00    7.60
  -4  11   3   -4.20    7.40
  -4  11   3   18.40    8.00
   3 -11  -3   -5.70    7.10
  -3  11   3   12.60    7.50
  -3  11   3    6.70    5.50
  -3  11   3   -1.60    6.10
   2 -11  -3   -3.10    6.70
  -2  11   3    0.60    6.60
  -2  11   3   16.80    7.90
  -2  11   3    4.10    6.70
   1 -11  -3    2.40    6.20
  -1  11   3    2.30    7.00
  -1  11   3   -5.20    6.30
  -1  11   3   -6.00    5.70
   0 -11  -3    4.60    6.80
   0  11   3    1.10    7.40
   0  11   3    7.70    7.50
   0  11   3   -4.70    8.30
  -1 -11  -3   14.00    7.50
   1  11   3    0.40    7.20
   1  11   3    4.30   11.50
   1  11   3    5.30    8.20
  -2 -11  -3   -5.80    6.10
  -2 -11  -3    4.50   12.70
   2  11   3   12.80    9.50
  -3 -11  -3  -22.00    9.30
  -3 -11  -3   10.10    7.60
   3  11   3   10.50   10.50
  -4 -11  -3   -6.90    5.10
   4  11   3  -12.70    9.30
   0  12   3    2.40    4.40
   0  12   3   -8.80    6.20
   1   8  -4   30.30   12.40
   1   8  -4   28.30    5.70
  -1  -8   4   15.80    8.50
   0   8  -4   26.80   12.00
   0   8  -4   41.10    7.40
   0  -8   4   22.70    9.90
  -1   8  -4   30.70    7.10
  -1   8  -4   14.90   10.40
   1  -8   4    4.60    7.60
  -2   8  -4   36.10   10.90
  -2   8  -4   21.60    7.50
   2  -8   4   14.00    8.60
  -3   8  -4   77.29   12.50
  -3   8  -4   69.49   15.50
  -4   8  -4   10.70    6.60
  -4   8  -4   21.10    9.10
   4  -8   4    0.80    7.90
  -5   8  -4   31.70    9.60
  -5   8  -4   21.60    8.50
   5  -8   4   -1.10   22.10
   5  -8   4   16.60   10.00
  -6   8  -4    8.40    8.80
  -6   8  -4   18.50    8.90
  -6   8  -4   27.20    9.20
   6  -8   4   42.90   26.60
   6  -8   4   12.20    8.10
   3   7  -4   82.49   15.70
   3   7  -4   29.00   20.20
  -3  -7   4   48.80   14.40
  -3  -7   4    9.60   21.50
   2   7  -4   86.89   15.60
  -2  -7   4   80.69   28.20
  -2  -7   4   71.49   17.50
   1   7  -4   57.39   19.80
   1   7  -4  102.99   17.70
   1   7  -4   96.89   10.80
  -1  -7   4   84.89   17.80
   0   7  -4  138.99   22.00
   0   7  -4  136.49   14.80
   0  -7   4  115.09   21.60
  -1   7  -4  122.69   14.60
  -1   7  -4  143.09   18.70
   1  -7   4  105.09   20.90
  -2   7  -4  112.39   17.50
  -2   7  -4  100.79   14.20
   2  -7   4   59.89   15.30
  -3   7  -4   79.29   12.50
  -3   7  -4   70.49   14.30
   3  -7   4   55.79   14.30
  -4   7  -4   39.60   10.70
  -4   7  -4   41.90    9.90
   4  -7   4   42.10   11.60
  -5   7  -4   29.60    9.20
  -5   7  -4    9.90    7.50
  -5   7  -4   41.10   12.00
   5  -7   4   23.80   22.10
   5  -7   4   24.20    9.30
  -6   7  -4   12.40    8.90
  -6   7  -4   21.80    8.00
  -6   7  -4   25.10    8.80
   6  -7   4   40.50   23.10
   6  -7   4   37.10   10.80
  -7   7  -4   16.80    8.40
  -7   7  -4    8.90    7.00
  -7   7  -4   11.00    6.60
   7  -7   4   16.80    9.20
   7  -7   4   15.70   18.70
  -8   7  -4    5.80    8.00
  -8   7  -4   28.80    9.20
   8  -7   4   39.30   22.70
   8  -7   4    8.00    7.00
   8  -7   4   20.60   11.60
   4   6  -4   96.09   16.60
  -4  -6   4   69.09   28.70
   3   6  -4   17.60   15.90
   3   6  -4   38.10   11.30
  -3  -6   4   48.30   13.10
  -3  -6   4   47.50   22.90
   2   6  -4   85.89   16.30
  -2  -6   4  102.79   32.30
  -2  -6   4   76.89   17.00
   1   6  -4  116.49   12.50
   1   6  -4   95.39   23.70
   1   6  -4  126.19   19.50
  -1  -6   4  117.19   20.30
   0   6  -4  127.59   19.10
   0   6  -4   95.59   11.80
   0  -6   4   93.69   17.90
  -1   6  -4  144.39   16.20
  -1   6  -4  150.08   19.40
   1  -6   4  155.48   23.80
  -2   6  -4  122.19   16.80
  -2   6  -4  133.69   14.90
   2  -6   4  102.99   18.90
  -3   6  -4  107.99   14.10
  -3   6  -4  101.09   16.60
   3  -6   4   96.99   17.90
  -4   6  -4  163.98   19.30
  -4   6  -4  166.28   19.90
   4  -6   4  135.59   22.90
  -5   6  -4  136.09   22.30
  -5   6  -4   71.19   14.80
  -5   6  -4   87.79   14.80
   5  -6   4  158.98   37.30
   5  -6   4   79.69   16.60
  -6   6  -4  124.29   17.80
  -6   6  -4   95.39   17.50
   6  -6   4  105.09   18.90
   6  -6   4   99.79   14.00
   6  -6   4  167.78   39.70
  -7   6  -4   54.59   12.80
  -7   6  -4   47.70   11.90
   7  -6   4   81.29   29.20
   7  -6   4   55.59    8.50
   7  -6   4   64.49   14.30
  -8   6  -4   19.30    8.60
  -8   6  -4   33.10    9.80
   8  -6   4   11.10    8.00
   8  -6   4   43.80   25.00
   8  -6   4   29.60   11.60
   8  -6   4   21.40    4.90
  -9   6  -4   30.10   11.00
  -9   6  -4   53.69   11.30
   9  -6   4   43.00    6.00
   9  -6   4   49.70   24.70
   9  -6   4   16.30   11.30
   9  -6   4   59.69   15.10
   5   5  -4    2.90   15.90
  -5  -5   4   39.10   22.10
  -5  -5   4   20.50   19.30
   4   5  -4    6.50   13.90
   4   5  -4   13.60    7.80
  -4  -5   4   25.10   19.60
  -4  -5   4   37.70   15.80
   3   5  -4   34.70   10.30
   3   5  -4   21.20   16.10
  -3  -5   4   23.60   17.70
  -3  -5   4   28.90   13.30
   2   5  -4   67.89   15.20
  -2  -5   4  132.79   31.50
  -2  -5   4   83.59   20.80
  -2  -5   4   85.79   16.40
   1   5  -4  207.88   19.30
   1   5  -4  143.99   30.40
   1   5  -4  199.58   23.30
  -1  -5   4  203.98   24.00
   0   5  -4  209.58   20.90
   0   5  -4  223.58   24.40
   0  -5   4  207.88   24.90
  -1   5  -4  415.56   36.40
  -1   5  -4  393.46   38.80
   1  -5   4  329.57   39.30
  -2   5  -4  298.87   27.80
  -2   5  -4  297.87   29.60
   2  -5   4  240.08   30.00
  -3   5  -4  268.47   24.80
  -3   5  -4  233.88   25.70
   3  -5   4  213.28   26.80
  -4   5  -4  166.98   17.10
  -4   5  -4  139.39   17.50
  -4   5  -4  132.19   18.00
   4  -5   4  122.19   15.30
   4  -5   4  142.89   18.50
  -5   5  -4  215.78   23.10
  -5   5  -4  226.38   22.40
  -5   5  -4  192.88   23.70
   5  -5   4  180.38   23.50
   5  -5   4  190.78   20.50
  -6   5  -4   94.89   18.00
  -6   5  -4   95.99   16.90
  -6   5  -4  126.89   15.40
   6  -5   4  142.69   33.90
   6  -5   4   97.39   18.00
   6  -5   4  104.49   12.10
  -7   5  -4   60.49   14.50
  -7   5  -4   98.09   14.80
   7  -5   4   90.29   29.90
   7  -5   4   86.89    9.80
   7  -5   4   79.49   16.10
  -8   5  -4   19.60    8.50
   8  -5   4   15.60    8.50
   8  -5   4   28.10    5.10
   8  -5   4   26.60   10.00
   8  -5   4    8.30   16.60
  -9   5  -4    1.00    6.40
  -9   5  -4    0.20    6.30
   9  -5   4    9.00    6.90
   9  -5   4   20.70   10.60
   9  -5   4   -7.30   14.90
 -10   5  -4   11.00    7.40
 -10   5  -4   14.00    7.90
  10  -5   4   -0.30   10.60
  10  -5   4   -2.00   15.80
  10  -5   4   23.50    8.80
  -6  -4   4   95.19   28.80
  -6  -4   4   51.99   25.40
  -5  -4   4   41.40   20.20
  -5  -4   4   48.80   22.80
   4   4  -4   -1.00   12.20
  -4  -4   4    5.60    8.80
  -4  -4   4   12.50   14.40
   3   4  -4   52.79   11.50
   3   4  -4   41.30   18.20
  -3  -4   4   64.29   22.30
  -3  -4   4   49.70   17.30
   2   4  -4   63.49   20.90
   2   4  -4   95.79   14.40
  -2  -4   4   64.19   18.60
   1   4  -4   64.99   19.80
   1   4  -4  104.59   10.60
   1   4  -4   91.29   14.50
  -1  -4   4  115.49   17.40
   0   4  -4  238.08   22.20
   0   4  -4  180.38   28.00
   0   4  -4  241.88   24.70
   0  -4   4  264.27   26.50
  -1   4  -4  192.28   20.30
  -1   4  -4  186.38   18.30
   1  -4   4  183.58   21.40
   1  -4   4  174.38   19.40
  -2   4  -4  313.47   28.70
  -2   4  -4  305.57   30.00
   2  -4   4  269.77   30.90
   2  -4   4  292.47   29.10
  -3   4  -4  339.87   33.00
  -3   4  -4  347.97   32.10
   3  -4   4  280.37   32.60
   3  -4   4  374.36   32.10
   3  -4   4  310.37   34.30
  -4   4  -4  339.07   31.60
  -4   4  -4  313.37   33.40
  -4   4  -4  336.47   32.50
   4  -4   4  307.87   30.60
   4  -4   4  311.57   33.60
  -5   4  -4  190.38   19.70
  -5   4  -4  178.78   21.10
  -5   4  -4  184.28   20.20
   5  -4   4  167.88   21.10
   5  -4   4  173.58   17.90
  -6   4  -4   77.79   12.10
  -6   4  -4   72.19   13.60
  -6   4  -4   80.69   15.00
   6  -4   4  153.78   33.90
   6  -4   4   71.39   13.70
   6  -4   4   73.79    9.10
  -7   4  -4   36.90    9.30
  -7   4  -4   58.39   12.70
   7  -4   4   60.99   22.90
   7  -4   4   56.09   12.30
   7  -4   4   47.60    7.00
  -8   4  -4   48.80   10.30
  -8   4  -4   46.50   11.40
   8  -4   4   56.99   11.90
   8  -4   4   57.09   24.50
   8  -4   4   48.30    6.00
   8  -4   4   28.40   12.00
  -9   4  -4   -2.00    5.60
   9  -4   4    4.10    8.50
   9  -4   4    0.40   14.90
   9  -4   4    4.10    5.50
 -10   4  -4    7.30    7.40
 -10   4  -4   21.00    7.60
  10  -4   4   -1.10    9.50
  10  -4   4   10.60   19.30
  10  -4   4   17.70    8.10
 -11   4  -4    9.10    6.70
 -11   4  -4    6.90    9.20
  11  -4   4   -1.60    8.80
  11  -4   4    8.10   19.00
  11  -4   4   28.60   12.50
   7   3  -4   13.20   19.40
  -7  -3   4   65.49   24.90
  -7  -3   4   57.49   24.70
   6   3  -4   46.00   21.60
  -6  -3   4   78.39   25.90
   5   3  -4   99.79   30.60
  -5  -3   4  105.89   28.80
  -5  -3   4  179.08   37.10
   4   3  -4   59.49   23.00
  -4  -3   4   78.49   22.70
  -4  -3   4  105.59   27.50
   3   3  -4  144.09   16.90
  -3  -3   4  119.19   26.80
   2   3  -4  124.69   15.70
  -2  -3   4  145.69   23.90
   1   3  -4   23.80   11.30
   1   3  -4   39.70    4.70
   1   3  -4   27.20    7.30
  -1  -3   4    9.90    8.10
  -1  -3   4   23.50    6.00
   0   3  -4  182.58   19.10
   0   3  -4  171.98   17.10
   0  -3   4  186.78   20.30
   0  -3   4  168.08   18.20
  -1   3  -4    1.90    3.90
  -1   3  -4    2.60    2.50
   1  -3   4   -9.90   10.40
   1  -3   4    5.60    3.20
   1  -3   4    7.00    3.90
  -2   3  -4   18.20    4.50
  -2   3  -4   21.90    5.90
   2  -3   4   18.50    6.40
   2  -3   4   27.50   18.60
   2  -3   4   14.30    5.00
   2  -3   4   20.60    4.70
   3  -3   4   32.80   18.50
   3  -3   4   24.80   14.90
  -4   3  -4  254.47   27.50
  -4   3  -4  268.27   26.80
  -4   3  -4  244.38   25.60
   4  -3   4  263.17   27.70
   4  -3   4  287.87   25.20
   4  -3   4  251.47   26.40
  -5   3  -4   69.89   11.70
  -5   3  -4   64.09   10.30
  -5   3  -4   74.99   13.00
   5  -3   4   78.59   11.80
   5  -3   4  134.79   28.10
   5  -3   4   64.49   14.60
   5  -3   4   69.69    8.30
   5  -3   4   75.19   13.00
  -6   3  -4  169.58   19.00
  -6   3  -4  155.88   20.40
   6  -3   4  178.08   20.40
   6  -3   4  178.08   17.20
   6  -3   4  243.28   33.20
  -7   3  -4  109.99   15.30
  -7   3  -4  121.29   13.80
   7  -3   4  137.89   31.70
   7  -3   4   91.29   10.90
   7  -3   4  140.99   15.60
  -8   3  -4    3.80    5.90
  -8   3  -4    5.90    5.40
   8  -3   4   12.90   13.10
   8  -3   4    0.20    8.80
  -9   3  -4   72.29   11.70
  -9   3  -4   66.49   14.80
   9  -3   4   66.09   12.40
   9  -3   4   88.29   29.20
 -10   3  -4   15.20    6.20
  10  -3   4    8.80    9.60
  10  -3   4   20.00   18.70
  10  -3   4   36.10    8.70
 -11   3  -4   10.60    6.30
 -11   3  -4    6.10    8.50
  11  -3   4   43.30   22.90
  11  -3   4   -4.50   11.60
   7   2  -4   39.10   22.70
  -7  -2   4   34.60   20.90
   6   2  -4    4.80   12.30
  -6  -2   4   73.09   26.50
  -6  -2   4   30.50   19.30
   5   2  -4   38.50   19.60
  -5  -2   4   75.29   22.90
  -5  -2   4   36.00   16.50
  -4  -2   4  160.18   28.30
  -4  -2   4  182.68   16.60
  -3  -2   4  378.76   34.90
  -3  -2   4  347.37   43.20
  -3  -2   4  359.36   33.00
   2   2  -4  249.48   26.80
  -2  -2   4  274.47   26.60
  -2  -2   4  309.57   34.30
  -2  -2   4  266.07   25.00
   1   2  -4  353.76   35.00
  -1  -2   4  358.46   33.50
  -1  -2   4  370.86   34.70
  -1  -2   4  423.56   59.19
   0   2  -4  179.78   16.70
   0   2  -4  175.88   17.90
   0  -2   4  167.78   16.70
   0  -2   4  219.48   48.20
   0  -2   4  157.68   17.30
  -1   2  -4   74.69    9.00
  -1   2  -4   64.69    7.70
   1  -2   4   78.39   11.60
   1  -2   4   51.09    7.90
   1  -2   4   75.99    8.50
   1  -2   4  115.69   34.40
  -2   2  -4   74.49    8.50
  -2   2  -4   76.59    9.40
   2  -2   4   61.39    8.30
   2  -2   4   70.69    9.90
   2  -2   4   80.09    9.70
   2  -2   4   74.89    8.70
  -3   2  -4   20.80    5.70
  -3   2  -4   29.70    6.70
  -3   2  -4   24.70    4.90
   3  -2   4   53.49   15.00
   3  -2   4   30.20    5.00
   3  -2   4   89.99   28.70
   3  -2   4   17.60    4.70
   3  -2   4   23.30    6.70
   3  -2   4   24.90    6.30
  -4   2  -4   51.29    8.60
   4  -2   4   34.80    7.80
  -5   2  -4   29.40   48.10
   5  -2   4    0.80   34.80
   7  -2   4   42.60   14.70
  -8   2  -4   12.00    6.70
  -8   2  -4   24.60    6.30
   8  -2   4   32.40   16.70
   8  -2   4   12.40    9.40
  -9   2  -4   73.59   14.30
   9  -2   4   74.49   26.30
 -10   2  -4   -1.10   12.80
 -10   2  -4   29.40    9.00
 -10   2  -4   23.70    6.50
  10  -2   4    9.10   11.80
  10  -2   4   46.70   22.20
 -11   2  -4   11.60    6.70
 -11   2  -4   24.70    6.60
 -11   2  -4   26.60   23.10
  11  -2   4   17.40   19.20
  11  -2   4   17.30   12.90
   8   1  -4   -9.90   14.00
  -8  -1   4   45.90   21.10
  -8  -1   4   12.70    8.90
  -8  -1   4   29.10   20.90
   7   1  -4   26.00   20.90
  -7  -1   4   16.00   16.80
  -7  -1   4   39.00   19.10
  -6  -1   4  123.19   28.20
  -6  -1   4  103.49    9.80
  -6  -1   4   70.09   23.10
   5   1  -4   42.80   21.80
  -5  -1   4   82.19   24.00
  -5  -1   4   77.19   11.50
  -5  -1   4   70.49    7.30
  -5  -1   4   56.29   21.40
  -4  -1   4  140.09   14.10
  -4  -1   4  175.68   32.30
  -4  -1   4  159.38   16.20
  -3  -1   4  274.67   24.60
  -3  -1   4  254.17   22.80
  -3  -1   4  193.78   29.90
   2   1  -4   72.99   10.60
   2   1  -4  152.28   51.49
   2   1  -4   85.59   11.00
  -2  -1   4  144.49   46.20
  -2  -1   4   98.69    9.50
  -2  -1   4  101.39   11.10
  -2  -1   4  104.39   16.30
   1   1  -4  343.97   36.80
   1   1  -4  392.16   37.20
  -1  -1   4  518.55   64.89
  -1  -1   4  405.36   37.10
  -1  -1   4  413.56   36.00
   0   1  -4  225.28   22.50
   0   1  -4  213.08   22.30
   0  -1   4  357.46   62.59
   0  -1   4  242.08   22.50
   0  -1   4  232.08   21.70
  -1   1  -4   77.39    9.30
  -1   1  -4   75.99    8.60
  -1   1  -4   90.59    9.50
   1  -1   4  180.48   44.80
   1  -1   4   69.49    9.20
   1  -1   4   70.69    8.80
   1  -1   4   73.59    8.40
  -2   1  -4  425.26   40.40
  -2   1  -4  415.86   39.90
  -2   1  -4  428.56   39.60
   2  -1   4  460.35   40.50
   2  -1   4  442.96   39.80
   2  -1   4  433.86   39.70
   2  -1   4  421.46   40.70
  -3   1  -4  155.68   16.00
  -3   1  -4  142.79   15.00
  -3   1  -4  140.59   15.00
  -3   1  -4  184.98   16.40
   3  -1   4  144.69   14.90
   3  -1   4  156.08   15.90
   3  -1   4  136.79   15.10
   3  -1   4  150.78   16.10
  -4   1  -4   -2.10    2.90
  -4   1  -4    3.00    2.50
  -4   1  -4   -0.50    3.10
  -4   1  -4    7.60    8.80
   4  -1   4    1.60    3.20
   4  -1   4    5.20    3.40
   4  -1   4   -1.90    2.40
   4  -1   4    1.30    2.40
   4  -1   4    4.90    9.70
  -5   1  -4   74.29   19.20
  -5   1  -4   42.80    6.90
  -5   1  -4   37.00    5.00
  -5   1  -4   31.10    7.40
   5  -1   4   27.50    4.80
   5  -1   4   51.49   17.70
   5  -1   4   39.70    7.50
   5  -1   4   51.39    8.40
  -6   1  -4    3.60    3.80
  -6   1  -4   -3.30   10.00
  -6   1  -4   -1.20    3.20
   6  -1   4    1.10   10.40
   6  -1   4    1.80    3.40
   6  -1   4   -6.70    3.00
  -7   1  -4    0.90    3.50
  -7   1  -4    0.40   11.00
  -7   1  -4    6.10    4.80
   7  -1   4   10.60   12.50
   7  -1   4   -4.00    3.00
   7  -1   4   12.60   10.00
   7  -1   4    5.60    4.00
  -8   1  -4   27.00    6.20
  -8   1  -4   26.40   18.40
  -8   1  -4   27.40    7.60
   8  -1   4   13.10   10.00
   8  -1   4   20.20   13.90
   8  -1   4   18.30    6.20
  -9   1  -4   18.80    8.00
  -9   1  -4   14.70    5.80
   9  -1   4    7.60   10.70
   9  -1   4   16.20   14.70
 -10   1  -4   -7.40    9.60
 -10   1  -4   42.00   11.60
 -10   1  -4   -3.90    4.00
  10  -1   4   10.70   11.30
  10  -1   4    8.90   14.90
 -11   1  -4    3.30    4.70
 -11   1  -4    3.50   17.40
  11  -1   4   -1.40   13.90
  11  -1   4    4.80   10.20
   8   0  -4   -7.70   16.40
  -8   0   4   10.50    8.80
  -8   0   4    3.70   14.70
  -8   0   4    6.90   16.90
   7   0  -4   22.80   17.50
  -7   0   4   18.40   14.30
  -7   0   4   20.60   14.00
  -6   0   4    5.70   11.40
  -6   0   4    3.20   10.80
  -6   0   4   19.00    5.60
   5   0  -4   31.00   18.40
  -5   0   4   50.49   14.60
  -5   0   4   26.10   17.10
   4   0  -4   20.00    5.70
   4   0  -4    5.60   11.90
  -4   0   4   19.20   10.00
  -4   0   4    2.80    9.80
  -4   0   4   22.50    5.20
   3   0  -4   15.60    4.80
   3   0  -4   16.00   33.40
  -3   0   4   50.59   35.80
  -3   0   4    9.50    8.10
  -3   0   4   13.40    4.30
   2   0  -4   73.99    8.90
   2   0  -4   81.39    9.50
   2   0  -4  212.18   55.69
  -2   0   4  119.39   44.20
  -2   0   4   68.79    8.00
  -2   0   4   86.99    9.40
  -2   0   4   77.69   15.50
   1   0  -4   54.79    7.00
   1   0  -4  150.18   48.20
   1   0  -4   59.39    7.70
  -1   0   4   54.69    6.50
  -1   0   4   64.99    8.50
  -1   0   4   56.69    9.70
  -1   0   4   85.59   40.30
   0   0  -4  122.29   12.20
   0   0  -4  115.99   11.80
   0   0   4  120.29   12.20
   0   0   4  243.48   53.59
   0   0   4  109.59   11.30
   0   0   4   99.79   11.80
  -1   0  -4  106.59   12.40
  -1   0  -4  130.99   13.00
  -1   0  -4  130.39   13.00
   1   0   4  135.09   13.00
   1   0   4  126.89   12.40
   1   0   4  125.59   12.90
  -2   0  -4  268.87   25.40
  -2   0  -4  271.27   26.00
  -2   0  -4  283.57   25.50
   2   0   4  275.07   25.30
   2   0   4  243.18   25.40
   2   0   4  266.17   25.80
   2   0   4  294.77   25.90
  -3   0  -4  346.87   33.80
  -3   0  -4  369.96   34.10
  -3   0  -4  384.56   33.80
   3   0   4  359.56   34.40
   3   0   4  346.17   34.10
   3   0   4  364.96   33.90
   3   0   4  411.06   40.90
  -4   0  -4   63.89    7.80
  -4   0  -4   58.19    6.50
  -4   0  -4   50.39    7.00
   4   0   4   75.79   19.00
   4   0   4   57.29    7.70
   4   0   4   53.29    7.00
   4   0   4   42.70    6.60
  -5   0  -4   76.59   20.30
  -5   0  -4   45.10    7.30
  -5   0  -4   51.29    6.10
  -5   0  -4   66.99    9.30
   5   0   4   54.39   17.40
   5   0   4   71.69   10.40
   5   0   4   48.20    7.60
   5   0   4   57.19    8.40
  -6   0  -4   27.60    4.00
  -6   0  -4   30.80    6.80
  -6   0  -4   22.40    5.50
  -6   0  -4   35.50   14.90
   6   0   4   38.60    8.00
   6   0   4   41.60    7.00
   6   0   4   20.30   13.90
  -7   0  -4   83.69    8.20
  -7   0  -4  119.29   28.00
  -7   0  -4   91.99   11.50
  -7   0  -4   77.99   10.30
   7   0   4   90.29   10.70
   7   0   4   69.39   24.00
   7   0   4   65.19   20.50
  -8   0  -4   -6.40   10.40
  -8   0  -4    9.50    5.60
  -8   0  -4   15.70    4.90
   8   0   4   -7.90    8.00
   8   0   4  -13.70    9.60
  -9   0  -4   50.39    8.40
  -9   0  -4   55.29   11.50
   9   0   4   49.90   22.30
   9   0   4   39.80   17.70
 -10   0  -4   29.10    6.30
 -10   0  -4   35.00    9.60
  10   0   4   27.00   19.30
  10   0   4   16.90   13.10
 -11   0  -4   10.60   18.00
 -11   0  -4   18.60    6.10
 -11   0  -4   34.80   14.70
  11   0   4   33.60   22.20
  11   0   4    1.00   10.20
 -12   0  -4   22.70   10.70
 -12   0  -4   15.80    5.90
  12   0   4   21.60   14.40
  12   0   4   15.20   21.20
   8  -1  -4   17.60   17.00
   8  -1  -4  -10.40   10.80
  -8   1   4   22.50   18.60
  -8   1   4    4.30   14.70
  -8   1   4    4.60    7.10
   7  -1  -4   31.30   14.20
  -7   1   4   23.40   15.90
  -7   1   4   50.99   18.20
   6  -1  -4   51.99   16.40
  -6   1   4   26.70   17.00
  -6   1   4   51.19   16.50
  -6   1   4   28.70    5.90
  -6   1   4   21.50    8.80
   5  -1  -4   76.59    9.90
   5  -1  -4  100.79   20.30
   5  -1  -4   27.10   17.30
  -5   1   4  118.79   16.80
  -5   1   4   55.79    9.30
  -5   1   4   84.79   18.60
  -5   1   4   39.10   18.60
   4  -1  -4   -0.70    8.50
   4  -1  -4   30.80   10.40
   4  -1  -4    9.10    4.10
  -4   1   4   18.50   12.10
  -4   1   4   10.50    4.00
  -4   1   4   15.60    8.00
   3  -1  -4    8.00    3.60
   3  -1  -4   35.80   32.60
  -3   1   4   17.30    7.30
  -3   1   4    6.70    3.60
  -3   1   4   -1.80   26.50
   2  -1  -4  100.79   10.90
   2  -1  -4  216.58   57.59
   2  -1  -4  122.69   12.10
  -2   1   4  167.88   53.39
  -2   1   4  110.39   13.50
  -2   1   4  109.09   12.00
   1  -1  -4   44.80   28.80
   1  -1  -4   11.40    2.80
   1  -1  -4   11.20    3.50
  -1   1   4   13.30    3.80
  -1   1   4   12.40    3.90
  -1   1   4    2.00   26.30
   0  -1  -4   65.39    6.70
   0  -1  -4   53.29    7.10
   0   1   4   56.69    6.60
   0   1   4   52.19    7.20
  -1  -1  -4  748.83   69.79
  -1  -1  -4  791.92   69.79
   1   1   4  737.73   69.49
   1   1   4  819.32   69.69
   1   1   4  777.42   71.79
  -2  -1  -4  295.67   26.90
  -2  -1  -4  284.07   26.90
   2   1   4  254.67   26.90
   2   1   4  283.07   26.70
   2   1   4  350.96   32.10
  -3  -1  -4   20.20    4.10
  -3  -1  -4   37.20    5.20
  -3  -1  -4   52.19   13.20
   3   1   4   21.50    5.10
   3   1   4   22.80    3.30
   3   1   4   29.70    4.50
   3   1   4   29.70   12.10
  -4  -1  -4   39.70    6.00
  -4  -1  -4   37.90   14.10
  -4  -1  -4   34.80    5.40
   4   1   4   38.60    5.40
   4   1   4   19.60   12.50
   4   1   4   45.40    6.40
  -5  -1  -4   68.39   18.60
  -5  -1  -4   36.20    5.60
  -5  -1  -4   45.90    6.50
  -5  -1  -4   53.29    7.20
   5   1   4   57.79    7.50
   5   1   4   74.29   20.00
  -6  -1  -4   30.70    5.60
  -6  -1  -4   26.50   13.40
  -6  -1  -4   18.40    3.50
  -6  -1  -4   24.70    5.90
   6   1   4   27.40    5.40
   6   1   4   13.70   13.90
  -7  -1  -4    3.70    2.00
  -7  -1  -4    7.00    3.50
  -7  -1  -4   10.50    4.50
  -7  -1  -4    4.40   10.80
   7   1   4   16.80   12.80
   7   1   4    5.60   12.00
  -8  -1  -4   49.70   10.40
  -8  -1  -4   42.30    7.20
  -8  -1  -4   37.80    4.50
  -8  -1  -4   56.49   22.10
   8   1   4   40.50   17.30
   8   1   4   20.50   15.90
  -9  -1  -4   77.59   14.10
  -9  -1  -4   81.39   11.10
   9   1   4   72.89   27.40
 -10  -1  -4   46.20   10.40
 -10  -1  -4   38.50    7.20
 -10  -1  -4   25.00   18.20
  10   1   4   10.30   12.70
  10   1   4    8.90   16.90
 -11  -1  -4   22.00   19.40
 -11  -1  -4   31.70    9.90
 -11  -1  -4   27.50    6.10
  11   1   4   19.30   19.50
  11   1   4    2.30   12.80
 -12  -1  -4   20.00    5.90
  12   1   4   38.00   26.50
   9  -2  -4   17.20   16.50
  -9   2   4   12.00   18.60
  -9   2   4  -13.90   19.20
   8  -2  -4   47.60   19.40
  -8   2   4   67.29   24.40
  -8   2   4   38.70   21.90
  -8   2   4   57.89   14.00
   7  -2  -4   29.70   15.30
  -7   2   4   62.49   20.90
  -7   2   4   12.60   16.80
   6  -2  -4  137.39   28.40
   6  -2  -4  109.79   13.20
  -6   2   4  134.79   17.70
   5  -2  -4   -1.40    9.10
   5  -2  -4   15.50    4.60
   5  -2  -4   13.30   10.30
  -5   2   4   10.40   11.80
  -5   2   4   20.90    7.70
  -5   2   4   28.70   11.50
   4  -2  -4   12.30    3.70
   4  -2  -4    5.20   10.10
   4  -2  -4    3.20    6.70
  -4   2   4   18.80    7.00
  -4   2   4   24.70    9.50
  -4   2   4    4.50   11.00
   3  -2  -4   17.00    7.40
   3  -2  -4   22.70    5.00
   3  -2  -4   36.90   29.70
   3  -2  -4   25.20    3.40
  -3   2   4   -7.40   26.70
  -3   2   4   31.90    7.80
  -3   2   4   34.00    8.70
   2  -2  -4    6.60    3.00
   2  -2  -4   25.90   32.60
   2  -2  -4    7.40    3.70
   2  -2  -4    8.50    1.90
  -2   2   4   18.70   27.90
  -2   2   4   17.00    5.40
   1  -2  -4    4.00    2.80
   1  -2  -4    2.40   28.20
  -1   2   4    5.60   30.90
  -1   2   4   -1.60    2.70
   0  -2  -4   87.99   11.00
   0   2   4   98.19   11.00
   0   2   4  117.29   10.10
  -1  -2  -4   87.29   11.20
   1   2   4   73.59    8.50
   1   2   4   86.29   11.50
   1   2   4   83.09    8.40
  -2  -2  -4   61.39   13.10
   2   2   4   50.59    5.70
   2   2   4   43.60    4.40
   2   2   4   67.09   13.50
  -3  -2  -4  113.29   21.50
   3   2   4   89.29   19.90
   3   2   4  104.39   10.60
  -4  -2  -4    0.60    1.50
  -4  -2  -4   -4.10    1.90
  -4  -2  -4    4.70    8.50
   4   2   4   -0.40    2.00
   4   2   4    1.00    9.30
  -5  -2  -4   75.09    9.40
  -5  -2  -4   88.89    9.60
  -5  -2  -4   83.79   22.70
   5   2   4   86.19   22.70
   5   2   4   97.39    9.70
  -6  -2  -4   -0.60    2.70
  -6  -2  -4   -7.80    8.60
  -6  -2  -4    1.90    3.00
   6   2   4   -0.40    2.40
   6   2   4    3.10   11.60
  -7  -2  -4   -2.50    2.70
  -7  -2  -4    2.10    8.70
  -7  -2  -4    3.50    3.80
   7   2   4   16.60   13.10
   7   2   4    1.50    2.90
   7   2   4    6.10   12.40
  -8  -2  -4    4.20    3.20
  -8  -2  -4    3.60    4.40
  -8  -2  -4    8.80   13.10
   8   2   4   -6.30   10.60
   8   2   4   -0.20   11.30
  -9  -2  -4   19.40    7.40
  -9  -2  -4   22.90    5.10
  -9  -2  -4    0.80    9.00
   9   2   4   39.60   21.10
   9   2   4   10.30   12.50
 -10  -2  -4    8.60    4.00
 -10  -2  -4   -4.40    4.80
 -10  -2  -4   26.60   16.50
 -10  -2  -4    2.50    1.70
  10   2   4    4.00   10.40
  10   2   4  -10.70   15.90
 -11  -2  -4   37.70   10.70
 -11  -2  -4   36.90    6.80
 -11  -2  -4   48.60   24.70
  11   2   4   24.70   16.10
  11   2   4   35.90   22.90
   9  -3  -4    9.90    5.20
   9  -3  -4   23.00   17.50
   9  -3  -4   44.90   35.80
  -9   3   4   15.00   19.30
  -9   3   4  -26.80   18.30
   8  -3  -4   25.70   16.20
   8  -3  -4   35.50    6.10
   8  -3  -4    9.20   17.00
  -8   3   4   17.30   16.40
  -8   3   4   47.80   11.50
  -8   3   4   80.89   25.70
   7  -3  -4    3.40   11.80
   7  -3  -4    9.90   11.40
   7  -3  -4    0.20    3.10
  -7   3   4    2.60    3.10
  -7   3   4    8.10   10.30
  -7   3   4   10.60   15.00
   6  -3  -4  165.88   27.80
   6  -3  -4  199.08   19.00
  -6   3   4  181.18   23.00
   5  -3  -4    7.40    3.90
   5  -3  -4    9.30   12.50
   5  -3  -4    5.40    9.10
  -5   3   4    9.70   11.30
  -5   3   4    4.40    5.60
   4  -3  -4    7.80   10.50
   4  -3  -4    1.60    3.00
   4  -3  -4    5.10    8.20
  -4   3   4   -1.20    7.70
  -4   3   4    3.90    4.60
   3  -3  -4    5.40    7.10
   3  -3  -4   31.10   31.80
   3  -3  -4   11.20    3.60
  -3   3   4  -10.10   27.40
  -3   3   4    5.90    5.30
   2  -3  -4  218.58   23.60
   2  -3  -4  264.87   25.70
  -2   3   4  252.77   25.20
  -2   3   4  420.96   77.79
   1  -3  -4   75.99   41.20
   1  -3  -4   45.00    7.50
  -1   3   4   69.79   38.60
  -1   3   4   29.30    7.10
   0  -3  -4   62.69   10.80
   0   3   4   47.00    7.50
   0   3   4   84.69   41.40
  -1  -3  -4   13.80    7.50
  -1  -3  -4   11.10    3.00
   1   3   4    9.10    2.60
   1   3   4   55.79   36.20
  -2  -3  -4  546.95   49.20
   2   3   4  570.54   55.79
   2   3   4  543.25   49.20
  -3  -3  -4  139.09   12.60
  -3  -3  -4  133.69   21.60
   3   3   4  134.89   21.40
   3   3   4  131.19   13.40
  -4  -3  -4  251.47   34.50
   4   3   4  271.67   24.60
   4   3   4  249.18   33.80
  -5  -3  -4  141.89   31.20
   5   3   4  134.59   13.70
   5   3   4  153.48   31.00
  -6  -3  -4   87.99   27.40
  -6  -3  -4  125.39   13.10
   6   3   4  102.19   27.40
   6   3   4  116.49   12.10
  -7  -3  -4   85.59   25.20
   7   3   4   84.69   24.40
   7   3   4   72.49   23.30
   7   3   4   57.69    7.90
  -8  -3  -4   53.39   10.00
  -8  -3  -4   34.10   20.40
   8   3   4   26.20   16.90
   8   3   4   19.30   17.10
  -9  -3  -4   29.60    8.80
   9   3   4   17.50   15.70
 -10  -3  -4    9.40    6.90
 -10  -3  -4   23.00   17.00
  10   3   4   25.10   19.10
  10   3   4   -8.80    7.50
 -11  -3  -4   11.00   16.70
 -11  -3  -4    0.10    3.00
  11   3   4    0.60   19.20
  11   3   4    8.80   10.60
   9  -4  -4   -1.90   16.00
   9  -4  -4    9.20   15.20
   9  -4  -4    2.70    4.20
  -9   4   4   17.00   19.80
   8  -4  -4    2.60    3.50
   8  -4  -4    0.30    2.90
   8  -4  -4    8.30   12.00
   8  -4  -4   -1.00   16.40
  -8   4   4    6.60    6.10
  -8   4   4    2.00   14.00
   7  -4  -4   -0.50   12.80
   7  -4  -4   23.40   13.30
  -7   4   4    0.00    4.90
  -7   4   4    7.90   10.80
   6  -4  -4   -0.60    2.70
   6  -4  -4   12.00   12.90
   6  -4  -4    3.10    1.60
   6  -4  -4    1.80   11.90
  -6   4   4    4.80    5.50
  -6   4   4   14.90   12.70
   5  -4  -4   24.10   11.30
   5  -4  -4   12.20   14.20
  -5   4   4   16.80    6.80
  -5   4   4   21.90   12.90
   4  -4  -4   17.30    4.20
   4  -4  -4    5.70   10.20
   4  -4  -4   10.60    8.90
  -4   4   4    5.20    5.10
  -4   4   4    3.80    9.10
   3  -4  -4   14.00    4.20
   3  -4  -4   16.90    7.80
   3  -4  -4   30.90   30.70
  -3   4   4   70.39   39.80
  -3   4   4   16.50    6.40
   2  -4  -4   19.50    7.30
   2  -4  -4   10.60    5.10
   2  -4  -4   34.60   34.30
  -2   4   4   -0.20   27.20
  -2   4   4    5.90    4.50
   1  -4  -4    1.60   28.10
   1  -4  -4    6.60    4.00
  -1   4   4    2.90    3.50
  -1   4   4  -19.10   26.50
   0   4   4  103.39   11.50
  -1  -4  -4   72.99   16.00
  -1  -4  -4   45.30    6.20
   1   4   4   38.40    6.40
  -2  -4  -4  471.05   51.19
  -2  -4  -4  437.66   43.00
   2   4   4  506.75   43.20
  -3  -4  -4   30.30    4.90
  -3  -4  -4   26.70   13.60
   3   4   4   37.30   15.20
  -4  -4  -4   93.39   24.30
   4   4   4   64.29    7.40
  -5  -4  -4   32.70   18.50
   5   4   4   62.09    7.80
   5   4   4   71.19   22.00
  -6  -4  -4    3.10   13.00
   6   4   4    7.50    2.90
   6   4   4    4.30   13.40
  -7  -4  -4  127.39   35.60
   7   4   4  217.18   41.50
   7   4   4  161.38   16.40
   7   4   4  184.28   38.80
  -8  -4  -4  108.59   16.20
   8   4   4   86.89   30.90
  -9  -4  -4   37.50    9.80
  -9  -4  -4   11.40   12.60
   9   4   4    8.00   18.20
 -10  -4  -4   26.00   20.70
 -10  -4  -4   53.09   12.60
  10   4   4   18.50   15.10
  10   4   4   55.09   27.00
 -11  -4  -4   58.69   24.10
 -11  -4  -4   13.30    4.60
  11   4   4   22.50   21.70
  11   4   4   30.30   19.30
   9  -5  -4   30.80   15.00
   9  -5  -4   -6.60   16.60
  -9   5   4   23.30   20.40
   8  -5  -4   26.80   14.10
   8  -5  -4   21.30   17.10
  -8   5   4   13.90    7.50
  -8   5   4    7.50   17.80
   7  -5  -4   11.00   14.00
   7  -5  -4    9.40   12.60
   7  -5  -4   18.80    4.60
  -7   5   4   24.60   17.30
   6  -5  -4   54.09   17.80
   6  -5  -4   30.10   18.40
   6  -5  -4   65.19    7.80
  -6   5   4   27.10   15.50
  -6   5   4   47.90   11.50
   5  -5  -4   28.30    5.30
   5  -5  -4   40.60   14.80
   5  -5  -4   12.70   12.90
  -5   5   4   24.80    8.40
  -5   5   4    3.80   11.80
   4  -5  -4   36.90   12.00
   4  -5  -4   19.60    6.80
   4  -5  -4    5.20   12.10
   4  -5  -4   11.90    4.20
  -4   5   4   19.70    6.30
  -4   5   4   23.70   14.70
   3  -5  -4   45.60   17.20
  -3   5   4   46.60    9.60
   2  -5  -4  122.29   13.50
  -2   5   4  119.19   13.60
  -2   5   4   94.09    9.70
  -2   5   4  177.48   57.59
  -1   5   4  125.09   45.90
   0  -5  -4    8.70    4.30
   0   5   4   45.90   35.80
   0   5   4    2.00    3.20
  -1  -5  -4   33.20    6.60
  -1  -5  -4   70.09   17.30
   1   5   4   31.00    6.40
  -2  -5  -4   -1.00    8.50
  -2  -5  -4   -0.10    2.60
   2   5   4    1.70    3.00
  -3  -5  -4  151.88   31.10
  -3  -5  -4  126.99   13.80
  -4  -5  -4  144.89   15.50
  -4  -5  -4  164.58   34.30
  -5  -5  -4  155.28   35.10
   5   5   4  201.18   37.10
   5   5   4  121.79   13.00
  -6  -5  -4   62.69   23.80
   6   5   4  121.49   30.30
   6   5   4   71.49    8.30
  -7  -5  -4   87.69   30.40
   7   5   4   77.39   26.70
   7   5   4   98.19   10.50
   7   5   4  121.99   32.60
   8   5   4   81.49    9.60
   8   5   4  116.09   31.80
   8   5   4   90.59   30.60
  -9  -5  -4   13.70   11.40
   9   5   4   40.60   19.00
   9   5   4   89.29   31.80
 -10  -5  -4   77.99   34.10
 -10  -5  -4  108.69   17.50
  10   5   4   85.99   32.70
   8  -6  -4    2.10   12.70
   8  -6  -4    1.90   14.40
   8  -6  -4   -3.70    2.80
  -8   6   4    4.80   16.00
  -8   6   4   -7.30    4.80
   7  -6  -4   25.30   13.10
   7  -6  -4    9.80   16.60
   7  -6  -4   38.50    6.20
  -7   6   4   16.70   15.30
  -7   6   4   26.60   10.30
   6  -6  -4   17.60   12.40
   6  -6  -4    4.30    3.70
   6  -6  -4   -1.10   12.70
   6  -6  -4   18.00    8.60
  -6   6   4    4.40   11.60
  -6   6   4   15.90    8.90
   5  -6  -4  109.69   17.80
   5  -6  -4   97.39   22.30
  -5   6   4   81.69   16.50
   4  -6  -4  119.09   14.50
   4  -6  -4   74.09   22.20
  -4   6   4   64.79   21.30
  -4   6   4  104.59   17.40
   3  -6  -4   58.99   19.00
   3  -6  -4   76.49   12.30
  -3   6   4   72.69   12.90
  -3   6   4   55.49    6.10
  -3   6   4   23.00   14.40
   2  -6  -4   46.80   16.30
   2  -6  -4   52.49   10.00
  -2   6   4   40.70    5.40
  -2   6   4   23.10   12.90
  -2   6   4   58.09   10.70
   1  -6  -4    3.40    3.80
  -1   6   4  -14.80   26.20
  -1   6   4    3.70    4.00
   0  -6  -4   58.79   10.30
   0   6   4   64.89   10.70
  -1  -6  -4   92.59   11.90
   1   6   4  103.19   12.20
  -2  -6  -4   12.70   11.70
  -3  -6  -4   86.39   11.00
  -3  -6  -4  113.69   27.50
  -4  -6  -4   92.09   26.40
  -4  -6  -4   83.79   10.90
  -5  -6  -4  118.39   32.60
  -5  -6  -4  112.59   12.70
   5   6   4   93.69   10.40
  -6  -6  -4  380.06   57.19
   6   6   4  471.15   41.60
   6   6   4  479.75   56.39
   7   6   4  127.49   33.40
   7   6   4  152.98   15.20
   7   6   4  205.18   43.70
   8   6   4   98.99   10.90
   8   6   4  153.58   39.10
  -9  -6  -4   76.99   26.10
   9   6   4   52.89   23.60
   9   6   4  140.19   40.00
 -10  -6  -4   44.30   25.10
  10   6   4   33.70   27.10
  10   6   4   19.10   15.50
   8  -7  -4    8.80    4.10
   8  -7  -4   -4.40   14.80
   8  -7  -4   29.30   13.80
  -8   7   4   19.00   20.40
  -8   7   4   -4.20    6.20
   7  -7  -4    1.00   11.10
   7  -7  -4    3.70    8.10
   7  -7  -4   -2.80   13.70
   7  -7  -4    2.40    3.30
  -7   7   4   16.60   13.60
  -7   7   4    2.00    6.60
   6  -7  -4   10.30   14.30
   6  -7  -4   -3.10    3.20
   6  -7  -4   11.40   12.00
   6  -7  -4    3.80    6.90
  -6   7   4  -11.20   10.50
  -6   7   4   21.20    8.70
   5  -7  -4    2.70   10.80
   5  -7  -4    3.80    6.10
   5  -7  -4    2.10   10.40
  -5   7   4   -4.10    4.90
  -5   7   4    9.30   12.00
   4  -7  -4   75.89   20.20
   4  -7  -4   36.70    9.60
   4  -7  -4   44.40   17.90
  -4   7   4   12.30   10.90
  -4   7   4   32.10    9.30
   3  -7  -4   38.70   16.70
   3  -7  -4   35.40    9.80
  -3   7   4   44.50   11.10
  -3   7   4   50.39    6.90
   2  -7  -4  201.38   22.60
  -2   7   4  181.48   22.20
  -2   7   4  205.48   19.50
   1  -7  -4  223.28   25.30
  -1   7   4  255.87   26.00
   0  -7  -4  239.28   23.40
   0   7   4  169.38   28.10
   0   7   4  217.78   23.00
  -1  -7  -4  145.69   17.10
   1   7   4  150.28   17.40
  -2  -7  -4  151.58   18.00
  -2  -7  -4  190.18   28.70
  -3  -7  -4   60.19   21.30
  -3  -7  -4   64.09   10.80
  -4  -7  -4   44.20   21.60
  -4  -7  -4   46.70    9.60
  -5  -7  -4   20.60   17.60
  -5  -7  -4   13.60    5.30
  -6  -7  -4   57.29   10.80
   6   7   4   47.20    6.30
   6   7   4   32.00   17.60
   7   7   4   13.30    3.40
   7   7   4    6.00   14.40
  -8  -7  -4   11.80   14.30
   8   7   4   26.30   15.50
   8   7   4   26.10    4.60
  -9  -7  -4   66.79   26.00
   7  -8  -4   20.30   15.50
   7  -8  -4    8.70   12.80
   7  -8  -4    4.10    3.60
   7  -8  -4    9.50    9.10
  -7   8   4    0.90    6.20
  -7   8   4   11.30   13.90
   6  -8  -4   23.10    9.60
   6  -8  -4    8.20   13.00
   6  -8  -4   15.60   17.30
  -6   8   4    4.80    8.20
  -6   8   4   22.00   15.10
   5  -8  -4   17.00   16.60
   5  -8  -4   28.10    9.40
   5  -8  -4   37.00   17.90
  -5   8   4   17.30    8.10
  -5   8   4   17.00   12.30
   4  -8  -4   39.90   10.30
   4  -8  -4    8.50   14.10
   4  -8  -4   58.99   20.60
  -4   8   4   22.60    9.20
  -4   8   4   13.20   13.60
  -4   8   4   24.00    5.40
   3  -8  -4   84.69   14.60
  -3   8   4   40.40   16.40
  -3   8   4   69.29    8.50
  -3   8   4   48.60   12.00
   2  -8  -4   35.20    9.90
  -2   8   4    5.80   10.90
  -2   8   4   25.20    5.60
  -2   8   4   21.40    8.00
   1  -8  -4  245.98   26.20
  -1   8   4  213.78   25.60
  -1   8   4  239.08   23.90
   0  -8  -4  120.49   15.80
   0   8   4  137.99   16.30
   0   8   4   94.69   23.10
  -1  -8  -4  155.18   19.70
   1   8   4  200.58   21.00
   1   8   4  165.48   33.40
  -2  -8  -4  259.87   35.80
  -2  -8  -4  195.68   23.40
  -3  -8  -4   74.59   13.00
  -3  -8  -4   75.09   24.00
  -4  -8  -4  138.59   33.60
  -4  -8  -4  102.59   14.30
  -5  -8  -4   46.40   10.90
   5   8   4   71.69   23.60
  -6  -8  -4   38.20    9.20
   6   8   4   10.60   15.10
   6   8   4   31.60    5.20
  -7  -8  -4    5.40   10.20
  -7  -8  -4    7.70    6.90
   7   8   4   11.30    3.30
  -8  -8  -4   23.60   18.70
  -8  -8  -4   10.70    6.30
   8   8   4   23.50   17.90
   9   8   4   48.40   19.60
   7  -9  -4  -11.10   13.70
   7  -9  -4   -6.10    7.20
   7  -9  -4   10.10   18.00
  -7   9   4    3.40   15.10
   6  -9  -4   12.60    7.90
   6  -9  -4   -0.40   12.90
   6  -9  -4    5.00   14.10
  -6   9   4   -9.90    5.50
  -6   9   4   13.00   13.80
   5  -9  -4   31.70   16.80
   5  -9  -4   15.10    8.70
  -5   9   4   17.70   12.30
  -5   9   4   11.80    8.10
   4  -9  -4   39.20   20.10
   4  -9  -4    8.60    6.90
  -4   9   4   10.60    4.60
  -4   9   4    6.90    6.00
  -4   9   4   -7.70    8.70
   3  -9  -4   40.00   11.20
  -3   9   4   60.49    8.80
  -3   9   4   25.70   13.70
  -3   9   4   43.40   11.70
   2  -9  -4   21.00    7.90
  -2   9   4   43.10    8.00
  -2   9   4   19.00   13.20
  -2   9   4   30.20    9.70
   1  -9  -4   69.69   12.90
  -1   9   4   50.39   11.70
  -1   9   4   52.89    9.90
  -1   9   4   53.19   16.80
   0  -9  -4   37.40    9.80
   0   9   4   22.70   13.30
   0   9   4   47.70   11.20
  -1  -9  -4   60.49   12.30
   1   9   4   82.59   22.10
   1   9   4   79.59   14.60
  -2  -9  -4   87.79   26.50
  -2  -9  -4   61.69   12.70
  -3  -9  -4   67.79   24.60
  -3  -9  -4   49.99   11.50
  -4  -9  -4  107.39   17.20
  -5  -9  -4   64.59   13.40
  -5  -9  -4   69.09   28.10
   5   9   4   91.79   25.90
  -6  -9  -4   62.79   21.60
  -6  -9  -4   46.60   11.50
   6   9   4   56.09    6.80
  -7  -9  -4   11.40    6.80
  -7  -9  -4   16.70   13.40
   7   9   4   15.80   13.90
   7   9   4   19.10    3.90
   8   9   4  -11.70   11.00
   6 -10  -4   15.70   10.00
   6 -10  -4   -3.70   19.00
  -6  10   4    6.60   12.90
  -6  10   4    9.90    8.20
   5 -10  -4   11.20   17.70
   5 -10  -4   20.40    9.70
  -5  10   4    3.40   12.30
  -5  10   4    7.00    6.80
  -5  10   4    4.20    4.30
   4 -10  -4    5.00    7.70
   4 -10  -4  -23.40   13.70
  -4  10   4   -0.50    6.50
  -4  10   4    1.90    4.20
  -4  10   4   13.40   13.30
   3 -10  -4    3.20    7.10
  -3  10   4   14.70    5.50
  -3  10   4    1.50    8.80
  -3  10   4   -6.80    4.20
   2 -10  -4   21.20    8.70
  -2  10   4   21.90    6.80
  -2  10   4   16.80   13.20
  -2  10   4   12.50    8.20
  -1  10   4    9.40    6.20
  -1  10   4    9.70   11.80
   0  10   4   21.20    8.20
   0  10   4   16.60   12.00
  -1 -10  -4   15.10    6.90
   1  10   4    9.00   12.80
  -2 -10  -4   -3.70    8.50
  -2 -10  -4   11.40    7.60
  -3 -10  -4   40.00   10.60
  -3 -10  -4   40.80   20.20
  -4 -10  -4   19.90   14.90
  -4 -10  -4   26.80    7.20
   4  10   4   23.80   15.00
  -5 -10  -4   16.20   17.00
  -5 -10  -4    3.00    5.90
   5  10   4   16.10   14.00
  -6 -10  -4    8.20   14.80
  -6 -10  -4   17.00    8.40
   6  10   4   20.70    4.00
   4 -11  -4   23.80   10.50
  -4  11   4   -3.00    6.50
  -4  11   4    9.70    5.90
  -4  11   4   25.70   12.40
   3 -11  -4    3.40    8.20
  -3  11   4   10.60    5.30
  -3  11   4   15.10   11.40
  -3  11   4   -8.60    6.10
   2 -11  -4    7.20    7.80
  -2  11   4   -2.20    6.20
  -2  11   4   -3.50    9.40
  -2  11   4   14.10    7.40
   1 -11  -4    1.60    7.40
  -1  11   4    4.40    6.50
  -1  11   4    0.80    6.00
  -1  11   4   11.40   12.40
   0 -11  -4   15.40    7.80
   0  11   4    2.10    6.50
   0  11   4    2.00    6.20
   0  11   4   -1.00   10.20
  -1 -11  -4   -2.90    6.00
   1  11   4    5.50   11.40
  -2 -11  -4   12.70    7.10
  -2 -11  -4   20.90   18.10
   2  11   4    2.40   13.10
  -3 -11  -4   33.10   22.20
  -3 -11  -4   16.50    8.20
   3  11   4   15.50   13.30
  -4 -11  -4   15.80    8.30
  -4 -11  -4   27.80   15.20
   4  11   4    9.70   12.40
   5  11   4   11.40   15.10
  -2  12   4    6.80   10.00
   1 -12  -4   19.30   10.30
  -1  12   4   36.20    9.60
  -1  12   4   24.60    9.40
   0 -12  -4   26.10   10.90
   0  12   4   22.10   13.90
   0  12   4   44.00   11.70
  -1 -12  -4   15.60   22.80
  -1 -12  -4    6.40    9.10
   1  12   4   35.30   14.80
   1  12   4   10.80    9.40
   1  12   4   12.30   12.20
   2  12   4   11.40   17.30
   2  12   4   33.00   14.90
  -3   8  -5   -5.10    5.30
   1   7  -5    6.10    3.60
   1   7  -5   10.70    8.90
  -1  -7   5    4.50    8.00
   0   7  -5   11.60    8.90
   0   7  -5   19.80    5.00
   0  -7   5    9.10    8.00
  -1   7  -5    3.20    6.90
  -1   7  -5    4.10    4.20
   1  -7   5   15.10    8.90
  -2   7  -5    9.20    8.70
  -2   7  -5    7.20    5.00
   2  -7   5    3.60    6.70
  -3   7  -5   15.10    6.30
  -3   7  -5    7.90    8.60
   3  -7   5   19.60    9.00
  -4   7  -5    2.70    5.90
  -4   7  -5    3.70    6.80
   4  -7   5   17.30    9.20
   4  -7   5  -26.80   20.00
  -5   7  -5   -9.10    5.70
  -5   7  -5    0.70    6.90
   5  -7   5   16.20    8.00
   5  -7   5  -17.10   18.60
  -6   7  -5    4.50    7.40
  -6   7  -5   11.20    8.60
   6  -7   5    7.70    7.40
   6  -7   5  -23.60   16.80
  -7   7  -5   16.00    8.80
  -7   7  -5    6.70    6.90
  -7   7  -5    4.20    7.80
   7  -7   5   -1.60    7.60
   7  -7   5   57.19   25.50
   3   6  -5   44.20   24.90
  -3  -6   5   19.00    9.30
  -3  -6   5   10.60   18.30
   2   6  -5   29.60   19.10
   2   6  -5   45.50   11.90
  -2  -6   5   39.90   16.20
  -2  -6   5   52.79   23.70
  -2  -6   5   37.50   12.50
   1   6  -5   65.79   21.40
   1   6  -5   64.19   14.30
   1   6  -5   81.09    9.40
  -1  -6   5   88.39   16.90
  -1  -6   5   53.59   16.50
   0   6  -5  108.69   17.00
   0   6  -5   82.39   10.40
   0  -6   5   54.89   15.30
  -1   6  -5  152.98   18.70
  -1   6  -5  118.29   14.10
   1  -6   5   93.19   19.90
  -2   6  -5   93.89   12.90
  -2   6  -5   85.79   15.90
   2  -6   5   82.79   16.10
  -3   6  -5   87.79   13.50
  -3   6  -5   87.49   15.70
   3  -6   5   91.09   17.40
  -4   6  -5   91.19   14.60
  -4   6  -5  110.19   17.60
   4  -6   5   97.49   18.50
   4  -6   5  184.28   41.30
  -5   6  -5   57.39   12.90
  -5   6  -5   78.29   12.50
   5  -6   5  115.59   32.60
   5  -6   5   46.70   12.20
  -6   6  -5   26.30    9.70
  -6   6  -5   31.40   10.00
  -6   6  -5   60.99   11.40
   6  -6   5   18.00    9.30
   6  -6   5   36.70   22.60
  -7   6  -5   21.90    8.50
  -7   6  -5   13.70    7.60
  -7   6  -5   24.20    8.10
   7  -6   5   18.40   10.10
   7  -6   5   18.70   17.30
  -8   6  -5    4.10    6.80
  -8   6  -5   27.50    9.20
   8  -6   5   17.70   10.40
   8  -6   5   -2.10    5.00
   8  -6   5  -12.00   15.50
   8  -6   5    1.90    4.60
  -9   6  -5   18.80    8.70
   9  -6   5  -11.90   17.60
   9  -6   5   11.90    8.30
  -4  -5   5   37.90   21.10
  -4  -5   5   47.20   21.70
   3   5  -5    9.20   15.40
   3   5  -5    9.50    8.40
  -3  -5   5   14.90   13.70
  -3  -5   5   44.20   20.90
   2   5  -5   71.49   14.20
  -2  -5   5   67.49   25.50
  -2  -5   5   81.09   17.20
  -2  -5   5   62.39   19.60
   1   5  -5   36.80   17.10
   1   5  -5   54.49   12.10
  -1  -5   5   39.90   12.70
  -1  -5   5   63.19   14.70
   0   5  -5   62.69   17.70
   0   5  -5   89.49   14.70
   0   5  -5   79.89   10.20
   0  -5   5   50.49   14.90
   0  -5   5   61.79   13.70
  -1   5  -5  177.48   19.00
  -1   5  -5  197.48   22.40
   1  -5   5  183.88   22.80
  -2   5  -5  229.08   20.30
  -2   5  -5  183.78   22.10
   2  -5   5  148.89   22.00
  -3   5  -5  262.27   28.60
  -3   5  -5  284.67   27.30
   3  -5   5  253.17   29.70
  -4   5  -5  257.47   27.00
  -4   5  -5  260.47   25.90
   4  -5   5  213.78   27.40
  -5   5  -5  180.78   23.20
  -5   5  -5  231.88   23.00
  -5   5  -5  228.18   24.90
   5  -5   5  171.98   23.40
  -6   5  -5   99.19   14.90
  -6   5  -5  103.59   16.80
  -6   5  -5  112.29   18.60
   6  -5   5   79.69   10.70
   6  -5   5  127.69   33.40
   6  -5   5   99.79   16.80
   6  -5   5   64.09   13.50
  -7   5  -5  103.79   14.80
   7  -5   5   75.59   10.10
   7  -5   5   64.59   27.20
   7  -5   5   83.99   16.30
  -8   5  -5   37.70    9.80
   8  -5   5   18.30    8.50
   8  -5   5   51.99   11.50
   8  -5   5   48.20   23.60
   8  -5   5   30.90    6.00
  -9   5  -5   38.00   10.40
  -9   5  -5   34.20   10.20
   9  -5   5   31.00   11.20
   9  -5   5   13.10   16.40
   9  -5   5   30.90    4.90
 -10   5  -5   38.90    9.60
  10  -5   5   22.30   11.50
  10  -5   5   28.80   24.90
   5   4  -5    6.90    6.90
   5   4  -5   -5.60   14.20
  -5  -4   5   26.10   16.70
  -5  -4   5   23.80   18.70
   4   4  -5    6.90    7.10
   4   4  -5   16.20   16.90
  -4  -4   5   22.30   17.30
  -4  -4   5    8.60   11.70
   3   4  -5   34.40    9.50
   3   4  -5   14.50   14.50
  -3  -4   5   55.89   20.20
  -3  -4   5   17.30   12.60
   2   4  -5   32.20    9.50
   2   4  -5   14.80   14.80
  -2  -4   5   42.30   17.00
  -2  -4   5   14.10   10.70
   1   4  -5   16.40   15.30
   1   4  -5   54.29   10.40
  -1  -4   5   35.50    9.90
  -1  -4   5   22.50   10.80
   0   4  -5   70.59    8.60
   0   4  -5   68.49   12.30
   0  -4   5   49.60   12.10
  -1   4  -5   54.89    8.50
  -1   4  -5   60.99   11.00
   1  -4   5   49.70   11.70
  -2   4  -5   75.89   12.60
  -2   4  -5   74.09    9.80
   2  -4   5   72.49   14.00
  -3   4  -5  116.09   15.10
  -3   4  -5  121.79   13.90
   3  -4   5  119.19   16.00
  -4   4  -5  142.39   15.70
  -4   4  -5  132.09   16.50
   4  -4   5  138.79   15.00
   4  -4   5  126.49   17.00
  -5   4  -5  263.57   28.10
  -5   4  -5  276.27   29.40
  -5   4  -5  291.97   27.40
   5  -4   5  258.47   26.00
   5  -4   5  235.38   28.60
  -6   4  -5  280.17   32.10
  -6   4  -5  321.07   31.40
  -6   4  -5  319.47   33.50
   6  -4   5  388.46   47.80
   6  -4   5  298.37   33.00
   6  -4   5  301.97   29.60
  -7   4  -5  304.77   29.10
  -7   4  -5  320.97   31.90
   7  -4   5  303.67   44.40
   7  -4   5  247.98   26.50
   7  -4   5  261.37   30.40
  -8   4  -5  212.38   21.90
  -8   4  -5  228.48   24.50
   8  -4   5  160.68   18.30
   8  -4   5  195.28   42.40
   8  -4   5  192.38   22.80
  -9   4  -5  115.09   14.20
   9  -4   5   83.59   16.10
   9  -4   5  112.79   35.30
   9  -4   5   75.49   19.70
 -10   4  -5   75.39   15.80
 -10   4  -5  104.29   15.60
  10  -4   5   89.19   16.70
  10  -4   5   84.69   27.80
   6   3  -5   29.10    9.70
   6   3  -5    0.70   17.90
  -6  -3   5   86.39   25.30
  -6  -3   5   70.89   26.50
   5   3  -5   27.20   19.60
   5   3  -5   40.50   10.00
  -5  -3   5   35.10   18.10
  -5  -3   5   37.80   18.80
   4   3  -5  103.29   16.20
  -4  -3   5   76.69   25.10
  -4  -3   5  148.09   33.10
   3   3  -5  100.79   16.70
  -3  -3   5  133.99   28.90
   2   3  -5   79.59   24.50
   2   3  -5  115.99   14.80
  -2  -3   5  141.19   28.20
   1   3  -5  118.29   14.70
   1   3  -5  109.79   26.70
   0   3  -5  127.59   21.50
   0   3  -5  104.49   14.40
   0   3  -5  121.79   12.70
   0  -3   5  125.99   16.00
  -1   3  -5  193.98   17.90
  -1   3  -5  167.98   19.30
   1  -3   5  173.18   19.50
   1  -3   5  164.48   20.40
  -2   3  -5  340.97   35.40
  -2   3  -5  380.66   34.40
   2  -3   5  413.86   35.10
   2  -3   5  312.17   36.20
  -3   3  -5  395.96   35.40
  -3   3  -5  361.76   36.50
   3  -3   5  349.47   36.30
   3  -3   5  405.66   35.50
   3  -3   5  339.47   37.10
  -4   3  -5  321.37   32.90
  -4   3  -5  341.67   31.70
   4  -3   5  330.97   31.20
   4  -3   5  311.77   33.50
  -5   3  -5  128.09   15.40
  -5   3  -5  144.39   16.90
  -5   3  -5  148.09   17.20
   5  -3   5  122.79   16.60
   5  -3   5  140.59   14.40
  -6   3  -5  226.78   24.70
  -6   3  -5  268.17   23.40
   6  -3   5  226.08   24.60
   6  -3   5  185.58   26.60
   6  -3   5  206.88   21.40
  -7   3  -5  217.38   22.80
  -7   3  -5  207.58   24.40
   7  -3   5  255.97   38.10
   7  -3   5  196.08   20.50
   7  -3   5  228.98   24.20
  -8   3  -5  263.07   25.60
  -8   3  -5  225.78   27.10
   8  -3   5  220.78   26.20
   8  -3   5  249.18   39.90
  -9   3  -5  288.47   27.90
  -9   3  -5  249.68   29.60
   9  -3   5  230.18   49.80
   9  -3   5  259.57   28.70
 -10   3  -5   91.29   14.20
  10  -3   5  104.59   17.20
  10  -3   5   92.89   30.30
 -11   3  -5   63.39   11.50
 -11   3  -5   73.19   15.20
  11  -3   5   74.69   15.20
  11  -3   5   91.79   32.10
  -6  -2   5   75.79   23.90
  -6  -2   5   60.19   23.90
   5   2  -5  114.19   14.70
  -5  -2   5  136.69   30.10
  -5  -2   5   78.19   25.10
   4   2  -5  171.78   20.20
  -4  -2   5  183.08   17.00
  -4  -2   5  170.08   29.10
   3   2  -5  132.49   15.40
  -3  -2   5  119.39   26.60
  -3  -2   5  119.79   12.40
   2   2  -5  174.78   18.00
   2   2  -5  112.39   29.50
  -2  -2   5  159.28   24.30
  -2  -2   5  157.68   15.60
   1   2  -5  215.68   20.30
   1   2  -5  139.89   26.30
  -1  -2   5  188.88   18.40
   0   2  -5  233.88   22.60
   0   2  -5  252.47   24.00
   0   2  -5  193.98   30.30
   0  -2   5  230.88   22.60
   0  -2   5  251.77   23.60
  -1   2  -5  411.56   38.80
  -1   2  -5  413.66   39.90
   1  -2   5  418.56   39.40
   1  -2   5  426.36   39.00
   1  -2   5  430.96   41.20
  -2   2  -5  175.68   19.10
  -2   2  -5  201.38   18.40
   2  -2   5  183.88   18.30
   2  -2   5  176.58   18.50
   2  -2   5  178.78   20.00
   2  -2   5  181.28   19.40
  -3   2  -5  247.38   23.50
  -3   2  -5  244.68   24.70
   3  -2   5  242.18   23.50
   3  -2   5  234.28   25.10
   3  -2   5  268.77   24.90
   3  -2   5  220.88   23.60
  -4   2  -5  225.78   24.70
  -4   2  -5  234.08   25.20
  -4   2  -5  252.27   23.90
   4  -2   5  245.38   24.70
   4  -2   5  234.68   25.30
   4  -2   5  255.17   23.50
   4  -2   5  245.18   24.00
  -5   2  -5  277.07   27.10
  -5   2  -5  260.97   25.40
  -5   2  -5  231.38   26.20
   5  -2   5  265.47   24.70
   5  -2   5  252.57   26.70
  -6   2  -5  224.88   22.80
  -6   2  -5  215.38   21.20
   6  -2   5  240.48   34.40
   6  -2   5  204.08   22.10
   6  -2   5  177.18   19.60
  -7   2  -5  152.18   18.20
  -7   2  -5  137.69   16.20
   7  -2   5  136.49   28.00
   7  -2   5  151.18   17.40
   7  -2   5  154.58   34.00
  -8   2  -5   59.89   10.50
  -8   2  -5   66.49   12.90
  -8   2  -5  108.29   33.10
   8  -2   5   81.39   12.80
   8  -2   5   60.49   23.90
   8  -2   5   30.30   15.80
  -9   2  -5  117.09   16.70
  -9   2  -5  138.29   15.30
   9  -2   5  125.89   15.80
   9  -2   5  121.89   35.10
   9  -2   5   90.09   23.80
 -10   2  -5   30.80    9.90
 -10   2  -5   51.99    9.30
  10  -2   5   17.60   14.10
  10  -2   5   25.80   20.10
  10  -2   5   44.90   10.50
 -11   2  -5   51.89    9.00
  11  -2   5   18.30   15.70
  11  -2   5   80.79   30.50
   7   1  -5   19.20   20.20
  -7  -1   5   22.40   19.00
  -7  -1   5   19.80   16.40
  -6  -1   5   34.40   19.80
  -6  -1   5   39.00   17.40
  -6  -1   5   42.50    4.90
  -5  -1   5  127.09   28.90
  -5  -1   5  123.09   12.20
   4   1  -5  153.88   17.60
  -4  -1   5  133.49   28.60
  -4  -1   5  164.48   15.30
   3   1  -5  425.66   40.80
  -3  -1   5  460.55   39.10
  -3  -1   5  368.56   46.90
   2   1  -5  444.76   42.20
   2   1  -5  399.86   42.20
  -2  -1   5  429.26   47.90
  -2  -1   5  474.85   40.90
  -2  -1   5  478.85   42.50
   1   1  -5  511.15   46.20
   1   1  -5  451.35   46.20
  -1  -1   5  496.95   45.10
  -1  -1   5  518.15   46.40
   0   1  -5  574.54   55.59
   0   1  -5  610.44   55.39
   0  -1   5  583.24   54.59
   0  -1   5  693.63   85.89
   0  -1   5  618.64   55.59
  -1   1  -5  400.76   37.00
  -1   1  -5  408.26   36.20
  -1   1  -5  383.96   36.90
   1  -1   5  381.46   36.10
   1  -1   5  339.67   36.80
   1  -1   5  527.95   66.39
   1  -1   5  405.86   36.70
  -2   1  -5  500.95   47.60
  -2   1  -5  514.35   48.50
  -2   1  -5  521.05   48.10
   2  -1   5  526.05   47.70
   2  -1   5  529.05   48.60
   2  -1   5  534.15   48.00
   2  -1   5  517.45   48.90
  -3   1  -5  230.98   22.90
  -3   1  -5  234.78   22.60
  -3   1  -5  221.08   23.40
   3  -1   5  239.78   22.80
   3  -1   5  236.28   22.70
   3  -1   5  240.38   23.50
   3  -1   5  234.38   23.70
  -4   1  -5  136.69   14.40
  -4   1  -5  141.09   15.60
  -4   1  -5  146.99   15.50
  -4   1  -5  129.29   14.50
   4  -1   5  130.09   14.20
   4  -1   5  137.09   15.50
   4  -1   5  143.29   15.40
   4  -1   5  135.59   14.70
   4  -1   5  189.58   25.00
  -5   1  -5  198.28   20.60
  -5   1  -5  204.38   19.70
  -5   1  -5  193.98   19.10
   5  -1   5  189.98   20.30
   5  -1   5  189.38   19.70
   5  -1   5  232.98   20.90
   5  -1   5  167.08   18.70
   5  -1   5  215.18   29.80
  -6   1  -5  139.69   16.40
  -6   1  -5  134.29   14.40
  -6   1  -5  153.28   15.60
   6  -1   5  155.08   16.70
   6  -1   5  174.98   34.40
   6  -1   5  146.69   16.20
  -7   1  -5  115.39   14.50
  -7   1  -5  130.89   13.80
   7  -1   5  110.49   30.10
   7  -1   5  105.09   13.50
  -8   1  -5  131.69   14.70
  -8   1  -5  124.39   15.90
   8  -1   5  111.99   30.70
   8  -1   5  125.89   15.00
   8  -1   5  100.39   26.50
  -9   1  -5   37.80    7.70
  -9   1  -5   15.30    7.60
   9  -1   5   23.30   14.90
   9  -1   5   21.50   18.00
   9  -1   5   12.80    6.40
 -10   1  -5   47.90    8.50
 -10   1  -5   47.80   11.20
  10  -1   5   39.50   17.40
  10  -1   5   27.00   21.20
 -11   1  -5   44.80   23.70
 -11   1  -5   35.60   10.20
 -11   1  -5   36.30    7.80
  11  -1   5   32.10   25.10
  11  -1   5   34.40   16.50
   7   0  -5   19.80   19.80
  -7   0   5   18.40   19.00
  -7   0   5   45.80    5.40
  -7   0   5   25.70   11.00
  -7   0   5   64.59   18.00
   6   0  -5   40.80   22.40
  -6   0   5   87.69   22.10
  -6   0   5   31.50   19.30
  -6   0   5   76.99    7.80
   5   0  -5   54.49   26.10
  -5   0   5  108.09   23.30
  -5   0   5   81.39    8.90
   4   0  -5   63.69   10.10
   4   0  -5   68.19   10.50
  -4   0   5   71.79   17.40
  -4   0   5   55.79   10.50
  -4   0   5   79.09    8.00
   3   0  -5  262.97   26.40
   3   0  -5  283.77   27.20
  -3   0   5  292.77   27.20
  -3   0   5  243.28   31.50
  -3   0   5  277.57   25.50
   2   0  -5  416.86   39.20
   2   0  -5  460.75   40.00
  -2   0   5  414.86   38.50
  -2   0   5  452.85   40.00
  -2   0   5  362.96   42.90
   1   0  -5  805.82   74.99
   1   0  -5  840.12   75.49
  -1   0   5  760.12   75.39
  -1   0   5 1055.29  112.99
  -1   0   5  786.62   74.49
  -1   0   5  913.01   78.89
   0   0  -5 2197.58  181.48
   0   0  -5 2024.50  181.08
   0   0   5 1976.00  180.58
   0   0   5 1930.41  181.38
  -1   0  -5  752.72   68.49
  -1   0  -5  787.72   68.49
   1   0   5  715.23   68.39
   1   0   5  737.03   68.39
   1   0   5  769.72   67.89
  -2   0  -5 2838.62  235.08
  -2   0  -5 2699.03  234.78
  -2   0  -5 2650.93  235.38
   2   0   5 2705.63  235.48
   2   0   5 2694.23  235.18
   2   0   5 2375.46  234.88
   2   0   5 2529.85  234.58
  -3   0  -5  696.43   57.99
  -3   0  -5  608.74   57.79
   3   0   5  632.94   57.79
   3   0   5  601.04   58.19
   3   0   5  639.34   58.39
  -4   0  -5 1201.28  114.69
  -4   0  -5 1288.27  115.19
  -4   0  -5 1397.66  114.69
   4   0   5 1414.66  124.29
   4   0   5 1237.68  114.89
   4   0   5 1244.88  115.59
   4   0   5 1211.68  115.09
  -5   0  -5  636.44   59.19
  -5   0  -5  681.33   58.69
  -5   0  -5  603.24   59.49
   5   0   5  616.54   60.09
   5   0   5  630.54   59.19
   5   0   5  725.83   70.49
   5   0   5  665.33   59.39
  -6   0  -5  293.77   28.10
  -6   0  -5  337.07   27.30
  -6   0  -5  276.47   28.70
   6   0   5  305.97   40.10
   6   0   5  273.87   29.10
   6   0   5  254.07   27.80
  -7   0  -5  312.37   30.80
  -7   0  -5  294.07   31.70
  -7   0  -5  361.16   29.60
   7   0   5  270.37   41.60
  -8   0  -5  116.19   14.00
  -8   0  -5  180.58   36.80
  -8   0  -5  125.29   11.80
  -8   0  -5  122.39   15.30
   8   0   5  123.39   30.00
   8   0   5   89.19   28.60
  -9   0  -5   52.49   10.70
  -9   0  -5   58.89    9.50
   9   0   5   52.19   22.70
   9   0   5   49.50   19.10
 -10   0  -5   53.39   11.70
 -10   0  -5   64.69    9.80
  10   0   5   35.30   19.10
  10   0   5   54.09   23.30
 -11   0  -5   52.19    9.00
 -11   0  -5   40.00   10.40
 -11   0  -5   52.19   25.50
  11   0   5   55.09   18.60
  11   0   5   13.00   21.10
 -12   0  -5   15.90    7.50
 -12   0  -5   19.40    6.00
  12   0   5   23.50   16.90
  12   0   5   56.59   28.30
  -8   1   5   36.50   20.90
  -8   1   5   16.10   17.80
  -7   1   5  134.49   25.60
  -7   1   5   80.09   17.00
  -7   1   5   38.00   23.40
  -6   1   5   61.09   24.60
   5  -1  -5   71.99   24.60
  -5   1   5  106.29   12.50
   4  -1  -5  152.98   15.70
   4  -1  -5  160.78   16.80
  -4   1   5  179.88   21.50
  -4   1   5  134.29   16.70
  -3   1   5  212.08   21.60
   2  -1  -5  270.67   24.00
  -2   1   5  306.67   70.59
  -2   1   5  230.68   25.00
  -2   1   5  255.27   26.10
   1  -1  -5  632.34   52.59
  -1   1   5  517.05   53.19
   0   1   5  682.03   57.89
   0   1   5  591.64   57.49
  -1  -1  -5  754.02   64.09
  -1  -1  -5  696.13   63.89
   1   1   5  742.43   63.79
   1   1   5  627.44   63.39
  -2  -1  -5  803.42   69.29
   2   1   5  777.72   73.59
   2   1   5  741.83   68.99
   2   1   5  739.83   69.19
  -3  -1  -5 1041.00   89.29
  -3  -1  -5 1020.40   89.29
   3   1   5  985.10   89.69
   3   1   5 1037.80   89.19
   3   1   5  935.01   95.29
   3   1   5  925.61   88.89
  -4  -1  -5 1323.27  112.59
  -4  -1  -5 1301.77  113.09
  -4  -1  -5 1314.57  112.89
   4   1   5 1229.28  113.89
   4   1   5 1352.96  113.09
   4   1   5 1145.19  112.39
   4   1   5 1134.59  120.69
  -5  -1  -5  989.30   91.39
  -5  -1  -5 1013.10   91.69
  -5  -1  -5 1025.90   91.89
   5   1   5  975.20   92.99
   5   1   5 1098.49   92.09
   5   1   5 1016.40   91.39
  -6  -1  -5  472.65   44.30
  -6  -1  -5  494.25   44.10
  -6  -1  -5  474.15   43.20
   6   1   5  410.66   54.79
   6   1   5  492.05   44.10
  -7  -1  -5  528.25   46.00
  -7  -1  -5  523.55   44.80
  -7  -1  -5  498.65   46.60
   7   1   5  464.25   45.80
   7   1   5  401.06   56.89
  -8  -1  -5  159.78   17.60
  -8  -1  -5  227.48   33.70
  -8  -1  -5  175.68   15.80
  -8  -1  -5  149.29   18.20
   8   1   5  138.39   33.20
   8   1   5  127.29   34.40
  -9  -1  -5  267.57   25.80
  -9  -1  -5  248.18   27.10
   9   1   5  245.78   40.60
 -10  -1  -5   85.19   10.10
 -10  -1  -5   57.19   11.20
  10   1   5   55.49   19.50
  10   1   5   28.80   19.20
 -11  -1  -5   40.10   10.80
 -11  -1  -5   49.70   23.90
 -11  -1  -5   52.19    8.80
  11   1   5   16.90   13.40
  11   1   5   37.20   25.00
 -12  -1  -5   14.60    5.60
  12   1   5   24.60   22.20
  12   1   5   10.50   15.10
   8  -2  -5   18.20   19.70
   8  -2  -5   38.30   17.90
  -8   2   5   38.20   19.40
  -8   2   5   39.30   12.10
  -8   2   5   46.20   21.40
   7  -2  -5   29.70   18.90
  -7   2   5   26.90   17.30
  -7   2   5   47.50   12.70
   6  -2  -5   22.30   12.60
   6  -2  -5   26.40    6.00
  -6   2   5   22.90   13.50
  -6   2   5   21.30   15.90
  -6   2   5   18.50    9.00
   5  -2  -5   90.89   11.20
   5  -2  -5  102.19   19.00
   5  -2  -5   59.29    8.00
  -5   2   5   82.19   15.50
   4  -2  -5   60.09    7.10
   4  -2  -5   87.29   10.40
   4  -2  -5   40.60   18.60
  -4   2   5  104.39   15.60
   3  -2  -5   62.19    6.90
   3  -2  -5   78.69    9.00
   3  -2  -5   29.90   16.50
  -3   2   5  106.49   14.70
   2  -2  -5   69.19    8.50
   2  -2  -5  113.89   49.80
   2  -2  -5   62.79    6.80
  -2   2   5   69.29   11.40
  -2   2   5   73.79   46.30
   1  -2  -5   80.89    8.60
   1  -2  -5  239.18   64.19
   1  -2  -5   84.89    9.90
  -1   2   5  162.08   57.59
   0  -2  -5   62.69   37.00
   0  -2  -5   27.00    5.50
   0   2   5   36.40   36.30
   0   2   5   23.20    4.10
  -1  -2  -5  448.96   41.50
   1   2   5  484.15   40.90
   1   2   5  405.96   42.60
  -2  -2  -5   85.59   12.80
  -2  -2  -5   65.99    8.70
   2   2   5   75.19   14.80
   2   2   5   78.39    8.50
   2   2   5   60.39    8.00
  -3  -2  -5  566.44   56.29
  -3  -2  -5  496.85   49.80
   3   2   5  619.94   49.80
   3   2   5  487.65   55.69
  -4  -2  -5  390.96   43.50
   4   2   5  359.06   43.40
  -5  -2  -5  406.76   38.80
  -5  -2  -5  414.26   49.60
  -5  -2  -5  439.26   39.60
   5   2   5  484.55   39.60
   5   2   5  357.16   48.40
  -6  -2  -5  739.03   66.29
  -6  -2  -5  729.53   66.29
  -6  -2  -5  683.13   77.69
   6   2   5  739.13   66.19
  -7  -2  -5  186.38   36.50
  -7  -2  -5  144.49   16.40
  -7  -2  -5  148.19   16.20
   7   2   5  168.68   37.00
   7   2   5  165.28   16.20
  -8  -2  -5  164.18   16.40
  -8  -2  -5  181.98   37.70
  -8  -2  -5  154.08   17.00
   8   2   5  127.99   16.00
   8   2   5  175.98   37.60
   8   2   5  156.08   37.80
  -9  -2  -5   62.09    9.20
  -9  -2  -5   46.40    6.50
  -9  -2  -5   65.89   11.10
   9   2   5   66.99   25.10
   9   2   5   46.00   21.20
 -10  -2  -5   56.39    6.20
 -10  -2  -5   54.89   11.00
 -10  -2  -5   85.09   10.80
  10   2   5   75.69   27.70
  10   2   5   38.10   19.80
 -11  -2  -5   32.00    9.20
 -11  -2  -5   33.20   24.40
 -11  -2  -5   31.80    6.90
  11   2   5   13.10   19.50
   8  -3  -5   43.00    6.20
   8  -3  -5   24.60   15.80
  -8   3   5   36.10   22.40
   7  -3  -5   63.69   19.30
   7  -3  -5   27.30   19.20
   7  -3  -5   76.49    9.50
  -7   3   5   79.29   16.20
  -7   3   5   38.80   20.40
   6  -3  -5   65.29    9.20
   6  -3  -5   46.90   14.80
  -6   3   5   71.99   15.20
  -6   3   5   27.10   16.50
   5  -3  -5   58.89   23.50
   5  -3  -5  133.89   12.70
   5  -3  -5  107.09   18.00
   5  -3  -5  100.69   10.20
  -5   3   5  115.49   18.10
   4  -3  -5   87.69   25.00
   4  -3  -5  123.29   16.80
   3  -3  -5  248.78   22.10
   3  -3  -5  186.28   23.00
  -3   3   5  246.58   24.40
   2  -3  -5  620.74   55.39
  -2   3   5  582.14   56.69
   1  -3  -5  248.88   25.60
  -1   3   5  283.07   26.40
   0  -3  -5  193.58   19.70
   0   3   5  225.88   20.70
   0   3   5  209.68   19.10
  -1  -3  -5   70.99   12.40
   1   3   5  100.19    9.60
  -2  -3  -5  209.08   27.40
   2   3   5  274.87   28.50
   2   3   5  238.88   21.80
  -3  -3  -5  194.58   28.30
   3   3   5  232.58   21.70
   3   3   5  249.68   29.80
  -4  -3  -5  146.29   23.90
   4   3   5  150.38   24.90
   4   3   5  163.08   15.60
  -5  -3  -5   51.89    5.80
  -5  -3  -5   45.30   19.10
   5   3   5   54.29    6.70
   5   3   5   38.60   17.10
  -6  -3  -5  150.68   33.00
  -6  -3  -5  105.09   12.50
   6   3   5  132.19   12.90
   6   3   5  168.58   33.00
  -7  -3  -5   50.79    8.60
  -7  -3  -5   45.20   21.70
   7   3   5   48.70    7.80
   7   3   5   51.59   20.50
  -8  -3  -5  184.48   20.00
  -8  -3  -5  240.48   46.30
   8   3   5  189.08   32.20
   8   3   5  208.38   44.00
   8   3   5  184.88   19.30
  -9  -3  -5   45.40    9.30
   9   3   5   44.00   23.00
   9   3   5   17.20   12.70
 -10  -3  -5   68.09   12.40
  10   3   5   45.30   24.40
 -11  -3  -5    5.90    5.40
 -11  -3  -5   49.40   20.30
  11   3   5   -2.20    9.90
  11   3   5   -0.20   19.20
   8  -4  -5   13.80   16.70
   8  -4  -5   37.00    6.80
   8  -4  -5   36.70   17.40
  -8   4   5   30.80   11.10
  -8   4   5   13.30   18.80
   7  -4  -5   46.10   16.70
   7  -4  -5   40.30    7.60
  -7   4   5   46.20   13.50
   6  -4  -5  129.49   24.30
   6  -4  -5  188.48   17.90
  -6   4   5  177.18   21.90
   5  -4  -5  140.99   34.70
   5  -4  -5  190.78   27.50
   5  -4  -5  247.18   21.10
  -5   4   5  187.28   24.00
   4  -4  -5  284.37   25.30
   4  -4  -5  214.18   29.70
  -4   4   5  271.87   28.50
   3  -4  -5  358.36   32.70
   3  -4  -5  317.57   35.60
  -3   4   5  354.46   35.10
   2  -4  -5  328.17   36.20
   2  -4  -5  422.66   38.20
  -2   4   5  393.96   38.20
  -2   4   5  552.74   77.49
  -1   4   5  525.75   49.50
   0  -4  -5  624.74   55.99
   0   4   5  530.75   52.99
  -1  -4  -5  322.87   37.40
   1   4   5  376.76   33.10
  -2  -4  -5  426.86   36.30
  -2  -4  -5  354.56   42.90
   2   4   5  392.06   36.30
  -3  -4  -5  281.47   37.10
  -3  -4  -5  299.07   28.00
   3   4   5  378.26   39.00
  -4  -4  -5  223.78   21.70
  -4  -4  -5  228.18   33.00
   4   4   5  233.68   22.40
   4   4   5  302.17   34.60
  -5  -4  -5  176.98   30.00
   5   4   5  173.08   17.40
   5   4   5  192.38   29.10
  -6  -4  -5  173.48   37.20
  -6  -4  -5  185.58   17.00
   6   4   5  166.88   28.80
   6   4   5  143.29   16.20
  -7  -4  -5  146.89   15.40
  -7  -4  -5  158.18   37.10
   7   4   5  185.18   38.90
   7   4   5  124.59   14.30
  -8  -4  -5  134.89   14.30
   8   4   5   89.79   30.50
   8   4   5  101.79   12.20
  -9  -4  -5   90.89   12.60
   9   4   5   88.89   29.80
 -10  -4  -5   17.30   12.10
 -10  -4  -5   29.10    8.50
  10   4   5   11.00   19.60
  10   4   5    3.40   10.70
 -11  -4  -5   16.60    8.50
 -11  -4  -5   23.80   16.80
  11   4   5   19.40   22.00
  11   4   5   23.60   12.70
   8  -5  -5   23.60   15.00
   8  -5  -5   -9.90   16.10
   8  -5  -5   25.90    5.70
  -8   5   5   41.70   12.70
  -8   5   5   11.40   16.70
   7  -5  -5    5.50    4.00
   7  -5  -5   23.50   12.20
  -7   5   5    4.90    6.60
  -7   5   5    8.40   13.10
   6  -5  -5   38.30   15.00
   6  -5  -5   53.09    7.80
   6  -5  -5   10.60   14.80
  -6   5   5   35.20   18.10
  -6   5   5   43.10   11.70
   5  -5  -5   73.99    9.20
   5  -5  -5   56.59   17.90
  -5   5   5   60.49   13.60
  -5   5   5   46.40   18.90
   4  -5  -5   61.59   22.40
   4  -5  -5  104.29   11.90
   4  -5  -5  101.29   17.10
  -4   5   5  116.99   17.90
   3  -5  -5  190.38   18.70
   3  -5  -5  194.88   30.10
  -3   5   5  132.79   31.10
   2  -5  -5   89.69   26.10
   2  -5  -5  160.38   18.60
   2  -5  -5  137.29   16.30
  -2   5   5  126.79   16.00
   1  -5  -5  224.98   21.20
  -1   5   5  171.78   20.60
   0  -5  -5  239.68   22.30
   0   5   5  199.38   21.90
  -1  -5  -5  618.74   54.09
  -1  -5  -5  609.44   60.89
   1   5   5  537.25   53.79
  -2  -5  -5  278.07   34.90
  -2  -5  -5  253.77   25.60
   2   5   5  281.67   25.80
  -3  -5  -5  276.87   25.90
  -3  -5  -5  267.67   36.10
  -4  -5  -5   95.29   10.70
  -4  -5  -5  106.19   27.50
   4   5   5  157.18   30.20
  -5  -5  -5   18.10    4.50
  -5  -5  -5   18.50   15.20
   5   5   5   28.30    4.80
   5   5   5   29.70   16.90
  -6  -5  -5   19.00   17.30
   6   5   5   19.60   14.50
  -7  -5  -5   -0.70   12.70
   7   5   5    2.20    2.80
   7   5   5  -10.60   10.40
   8   5   5    2.60    2.80
   8   5   5   -2.20   13.10
   8   5   5   13.40   14.30
  -9  -5  -5   -3.90    4.70
   9   5   5   12.10   14.70
   9   5   5  -12.20   13.50
 -10  -5  -5    7.70   15.90
 -10  -5  -5   -2.80    5.60
  10   5   5   -4.40    8.20
  10   5   5   -3.70   16.60
 -11  -5  -5   12.00    8.00
  11   5   5    1.80   18.50
   8  -6  -5   29.90   16.50
   8  -6  -5   -3.50   16.60
   8  -6  -5    6.60    4.20
  -8   6   5   10.00   16.40
  -8   6   5    2.70    7.30
   7  -6  -5   10.30   12.30
   7  -6  -5    0.80   14.20
   7  -6  -5    6.50    4.10
  -7   6   5   18.60   15.60
  -7   6   5   -3.30    6.30
   6  -6  -5   28.80    6.10
   6  -6  -5    4.20   12.50
   6  -6  -5   19.60    9.80
  -6   6   5   15.10   14.30
  -6   6   5   22.80   10.60
   5  -6  -5   19.70   14.60
   5  -6  -5   15.10    5.00
   5  -6  -5   11.40   10.20
  -5   6   5    5.60   10.70
  -5   6   5    9.30    7.10
   4  -6  -5   39.90   14.00
   4  -6  -5   38.80    9.90
   4  -6  -5   46.30   19.20
   4  -6  -5   26.80    6.30
  -4   6   5   42.50   11.00
  -4   6   5   18.00   13.90
   3  -6  -5   44.50   19.10
   3  -6  -5   69.69   12.60
  -3   6   5   31.20   15.50
  -3   6   5   68.49   12.60
   2  -6  -5   49.00   19.40
   2  -6  -5   59.29   10.50
  -2   6   5   34.80   16.50
  -2   6   5   35.90    8.60
  -2   6   5   32.40    3.90
   1  -6  -5  100.29   12.30
  -1   6   5   75.39   22.00
  -1   6   5   85.29   11.80
   0  -6  -5   73.19   10.90
   0   6   5  145.89   54.99
   0   6   5   48.20    9.40
  -1  -6  -5  268.17   31.30
  -1  -6  -5  182.18   21.20
   1   6   5  214.18   21.60
  -2  -6  -5  122.29   26.50
  -2  -6  -5   74.29    9.80
   2   6   5   80.29   10.20
  -3  -6  -5  153.08   32.10
  -3  -6  -5  127.69   14.20
  -4  -6  -5  141.59   32.10
  -4  -6  -5  118.29   13.40
  -5  -6  -5   88.69   28.20
  -5  -6  -5   67.59    9.20
   5   6   5   74.49    8.40
  -6  -6  -5  229.68   47.60
  -6  -6  -5  211.18   23.00
   6   6   5  283.07   39.70
   6   6   5  226.98   21.90
  -7  -6  -5   75.69   29.40
   7   6   5  131.89   34.70
   7   6   5   92.79   10.50
   8   6   5   31.60   20.20
   8   6   5   39.90    6.60
  -9  -6  -5   39.30   20.70
   9   6   5    1.00   12.90
   9   6   5   19.40   18.30
 -10  -6  -5    9.10   18.20
 -10  -6  -5    3.40    7.10
  10   6   5   11.50   17.10
  10   6   5   12.60   10.50
   7  -7  -5   36.80   13.50
   7  -7  -5   16.70   16.90
   7  -7  -5   17.00    5.60
  -7   7   5   16.40   18.10
  -7   7   5   21.00    9.90
   6  -7  -5   13.00    5.00
   6  -7  -5   -7.00   13.00
   6  -7  -5   -1.10    9.10
  -6   7   5   11.30   12.40
  -6   7   5    5.20    6.60
   5  -7  -5   -0.60    6.00
   5  -7  -5   14.00   15.20
   5  -7  -5   13.70   10.30
   5  -7  -5    6.40    4.40
  -5   7   5    2.60    6.50
  -5   7   5    6.50   11.80
   4  -7  -5   11.10   12.20
   4  -7  -5   10.80    6.50
   4  -7  -5   26.10   15.10
  -4   7   5   -2.20    9.00
  -4   7   5    1.40    6.10
   3  -7  -5    6.00    6.20
   3  -7  -5   -6.80   12.30
   3  -7  -5   19.80   12.10
  -3   7   5   10.80   12.40
  -3   7   5   -4.90    3.80
   2  -7  -5    6.90    5.10
  -2   7   5    1.80    9.00
  -2   7   5    7.10    2.60
  -2   7   5   -4.80    3.50
  -1   7   5   52.69   10.50
  -1   7   5   47.30   18.20
   0  -7  -5   35.60    8.00
   0   7   5   27.10    7.50
   0   7   5   40.20   14.80
  -1  -7  -5   80.59   20.80
  -1  -7  -5   53.69    9.80
   1   7   5   51.79   18.90
   1   7   5   56.09   10.20
  -2  -7  -5   96.09   25.20
  -2  -7  -5   74.39   10.80
   2   7   5   98.59   11.80
  -3  -7  -5   78.89   10.10
  -3  -7  -5   54.39   21.50
  -4  -7  -5   49.50    9.10
  -4  -7  -5   53.09   21.80
  -5  -7  -5   38.00    8.30
  -5  -7  -5   29.40   16.40
  -6  -7  -5   14.90    5.50
  -6  -7  -5   17.90   15.30
   6   7   5   14.90    3.70
  -7  -7  -5   22.20    6.90
   7   7   5   22.20    4.80
   7   7   5    9.80   13.90
  -8  -7  -5   19.60   15.70
   8   7   5   16.50   12.20
  -9  -7  -5   45.60   23.30
   9   7   5   37.60   19.10
  10   7   5   21.70   18.30
   7  -8  -5   28.30   11.90
   7  -8  -5   -4.70   16.00
   7  -8  -5   14.60    5.10
  -7   8   5   16.80    9.10
  -7   8   5   34.00   22.30
   6  -8  -5    8.40    4.90
   6  -8  -5    7.50   15.00
   6  -8  -5   12.00    8.70
   6  -8  -5   14.50   12.00
  -6   8   5   30.10    9.60
  -6   8   5   32.50   18.30
   5  -8  -5   40.40   16.00
   5  -8  -5   25.80    9.70
   5  -8  -5   34.00   19.20
  -5   8   5   17.90    9.50
  -5   8   5   11.60   13.60
   4  -8  -5   23.70   15.60
   4  -8  -5   11.70    6.20
   4  -8  -5    0.00   14.50
  -4   8   5    1.40   10.70
  -4   8   5    7.40    7.10
   3  -8  -5    2.60    5.80
  -3   8   5    6.40    3.00
  -3   8   5   -1.10    5.50
  -3   8   5   10.40   12.80
   2  -8  -5    4.70    4.60
  -2   8   5    1.70    5.40
  -2   8   5    5.10    3.50
  -2   8   5    3.80   10.00
   1  -8  -5   12.60    5.90
  -1   8   5   -4.00   11.30
  -1   8   5    1.20    3.70
  -1   8   5    5.70    5.30
   0  -8  -5   15.40    6.00
   0   8   5    2.90   10.00
   0   8   5   15.40    6.00
   1   8   5   13.20   13.10
  -2  -8  -5    7.40   12.20
  -2  -8  -5    8.20    4.70
  -3  -8  -5   29.50   16.30
  -4  -8  -5    6.10    4.50
  -4  -8  -5    2.00   11.50
  -5  -8  -5   14.80    5.30
  -5  -8  -5   10.10   13.80
  -6  -8  -5   16.80    6.10
   6   8   5   16.90    4.00
  -7  -8  -5    6.00    5.20
  -7  -8  -5   27.40   14.20
   7   8   5   12.60    3.70
  -8  -8  -5    3.40    5.90
  -8  -8  -5    7.30   14.50
   8   8   5   11.80    3.70
   8   8   5   -1.60   10.40
  -9  -8  -5   18.00    6.90
   9   8   5    7.10   11.10
   6  -9  -5   12.30   16.20
   6  -9  -5   16.90   15.20
   6  -9  -5    5.80    9.40
  -6   9   5   19.10   17.30
  -6   9   5    2.90    7.20
   5  -9  -5   52.49   22.00
   5  -9  -5   38.30   11.70
   5  -9  -5   40.40   17.00
  -5   9   5   32.70   11.90
  -5   9   5   14.90   13.00
   4  -9  -5   26.60    9.20
   4  -9  -5   31.70   18.60
  -4   9   5   21.20    9.30
  -4   9   5    2.50   13.20
   3  -9  -5   23.50    8.80
  -3   9   5   43.10    6.90
  -3   9   5   42.70   10.70
  -3   9   5    2.00   11.60
   2  -9  -5   63.49   13.10
  -2   9   5   40.60   18.30
  -2   9   5   72.39   14.20
  -2   9   5   78.09    9.80
   1  -9  -5    4.90    5.10
  -1   9   5    2.00    5.10
  -1   9   5   -4.90    4.10
  -1   9   5   -3.10    9.80
   0  -9  -5   -4.40    4.20
   0   9   5   -2.50    4.80
   0   9   5    3.50   12.60
  -1  -9  -5   14.20    6.30
   1   9   5    8.80   12.80
   1   9   5   17.70    7.30
  -2  -9  -5   13.90    6.70
  -2  -9  -5   25.20   17.60
  -3  -9  -5   17.20   13.60
  -4  -9  -5   14.30    6.20
  -5  -9  -5   -1.20    3.90
  -5  -9  -5   -3.90   10.10
  -6  -9  -5    9.30   14.00
  -6  -9  -5    3.30    5.50
   6   9   5    6.70    2.80
   6   9   5   34.70   20.90
  -7  -9  -5   22.50   17.10
  -7  -9  -5   -1.00    4.80
   7   9   5    1.20   14.50
   7   9   5    4.90    3.20
  -8  -9  -5    3.10    5.00
   8   9   5    1.00    3.60
   8   9   5   -3.90    9.90
   5 -10  -5   11.60    8.50
   5 -10  -5   11.60   18.30
  -5  10   5   19.00   15.70
   4 -10  -5    8.70    6.70
   4 -10  -5  -13.60   14.20
  -4  10   5    5.10    4.10
  -4  10   5    9.10   11.10
  -4  10   5   16.20    7.10
   3 -10  -5   18.40    8.30
  -3  10   5    6.00    7.20
  -3  10   5   12.70    5.10
  -3  10   5    8.50   13.00
   2 -10  -5   23.90    9.00
  -2  10   5   35.90    7.70
  -2  10   5   29.90   10.20
  -2  10   5   16.30   15.10
   1 -10  -5   18.00    7.00
  -1  10   5    9.20   13.30
  -1  10   5   22.20    8.50
  -1  10   5   32.30    7.90
   0 -10  -5   18.00    8.00
   0  10   5   21.00   12.20
   0  10   5    4.70    5.80
  -1 -10  -5   14.40    6.70
   1  10   5    6.80    6.90
   1  10   5   14.60   15.30
  -2 -10  -5    4.30    5.20
   2  10   5   13.00   14.30
  -3 -10  -5   -4.80   11.40
  -3 -10  -5   -8.40    3.70
  -4 -10  -5   -6.30    4.70
  -4 -10  -5    1.30   13.20
  -5 -10  -5   15.90    6.80
  -5 -10  -5   25.00   18.80
  -6 -10  -5   34.60   18.70
  -6 -10  -5   10.60    6.80
   6  10   5   24.50    4.50
   7  10   5    5.30   13.80
   7  10   5   20.90    4.80
   4 -11  -5  -38.10   18.30
   4 -11  -5   16.80    9.00
  -4  11   5   -0.20    4.50
  -4  11   5   24.20   15.80
  -4  11   5    4.50    6.70
   3 -11  -5   11.00    9.30
  -3  11   5    2.40    4.80
  -3  11   5   -3.80   10.60
  -3  11   5   -5.00    5.50
   2 -11  -5    9.00    7.90
  -2  11   5   -3.80    5.80
  -2  11   5    8.60   13.20
  -2  11   5   -1.00    5.20
   1 -11  -5   -8.50    5.80
  -1  11   5    5.30    6.90
  -1  11   5    8.90    6.40
  -1  11   5   -1.30   11.30
   0 -11  -5   -0.80    5.80
   0  11   5    9.50    6.50
   0  11   5   -2.20    5.30
   0  11   5    2.20   12.30
  -1 -11  -5   10.70   13.40
  -1 -11  -5    3.60    5.20
   1  11   5    4.90   13.30
  -2 -11  -5   -5.10   14.90
  -2 -11  -5    2.00    4.30
   2  11   5   19.60   15.10
  -3 -11  -5   -3.80   14.00
  -3 -11  -5   14.00    6.80
  -4 -11  -5   -0.10    4.80
  -4 -11  -5   -5.10   10.00
  -5 -11  -5   -3.50    6.10
  -5 -11  -5   -6.10   13.30
  -2  12   5    1.50    5.70
  -2  12   5  -14.80   12.20
   1 -12  -5    1.10    8.50
  -1  12   5    6.10    7.60
  -1  12   5   13.30    6.80
  -1  12   5    0.10   12.20
   0 -12  -5    8.70    7.10
   0  12   5  -10.70    6.10
   0  12   5  -11.80   12.00
   0  12   5   -7.90    5.80
  -1 -12  -5    6.00    6.80
  -1 -12  -5   -8.20   13.10
   1  12   5   19.00   15.60
  -2 -12  -5    7.00    7.30
  -2 -12  -5   -2.50   13.40
   2  12   5  -25.90   13.90
  -2   7  -6   44.00   12.30
  -2   7  -6   70.89   10.20
   2  -7   6   12.30   10.10
  -3   7  -6   45.20   10.00
  -3   7  -6   52.69   13.70
   3  -7   6   40.00   12.00
  -4   7  -6   57.59   10.80
  -4   7  -6   44.20   12.50
   4  -7   6   29.00   11.90
   4  -7   6    9.10   26.00
  -5   7  -6   39.30   10.30
  -5   7  -6   47.50   12.30
   5  -7   6   29.20   11.50
   5  -7   6   69.09   30.80
   1   6  -6   19.40    9.80
  -1  -6   6   22.60   10.40
  -1  -6   6   39.40   14.70
   0   6  -6   21.50   10.00
   0   6  -6   13.40    4.30
   0  -6   6    7.30    9.10
   0  -6   6   21.40   10.70
  -1   6  -6   12.20    8.10
  -1   6  -6   12.40    4.80
   1  -6   6   27.10    9.60
   1  -6   6    4.50    8.10
  -2   6  -6    5.20    8.00
  -2   6  -6    2.60    4.40
   2  -6   6    5.40    6.50
  -3   6  -6   14.40    8.20
  -3   6  -6   -3.20    4.70
   3  -6   6   12.20    8.10
  -4   6  -6   36.80    8.30
  -4   6  -6   11.60    8.20
   4  -6   6   12.30    8.50
   4  -6   6   17.70   25.00
  -5   6  -6   25.20    8.50
  -5   6  -6   14.50    8.70
   5  -6   6   30.70   23.50
   5  -6   6   20.10    9.80
  -6   6  -6   21.30    8.50
  -6   6  -6   17.10    8.90
   6  -6   6   16.10    8.20
   6  -6   6   20.70   22.80
  -7   6  -6   20.40    9.40
  -7   6  -6   17.20    8.00
  -7   6  -6   14.70    9.90
   7  -6   6    9.20    8.00
   7  -6   6   26.20   24.20
  -8   6  -6    0.50    6.70
   2   5  -6   29.10    9.80
   2   5  -6   27.90   19.70
  -2  -5   6    8.50   16.90
  -2  -5   6   30.60   13.80
  -2  -5   6   47.40   12.90
   1   5  -6    0.80   15.20
   1   5  -6   33.50   10.20
  -1  -5   6   33.30   11.20
  -1  -5   6   16.40   10.90
   0   5  -6   18.20    5.10
   0   5  -6    2.10    7.20
   0  -5   6    1.60    6.50
   0  -5   6    4.80    7.70
  -1   5  -6   12.90    8.10
  -1   5  -6    5.10    4.60
   1  -5   6    5.80    7.60
   1  -5   6    2.30    6.60
  -2   5  -6   12.90    5.20
  -2   5  -6   10.20    7.10
   2  -5   6   -0.50    5.20
   2  -5   6    7.20    6.10
  -3   5  -6   -2.50    6.10
  -3   5  -6    0.10    4.90
   3  -5   6    0.10    4.10
   3  -5   6    5.70    4.60
   3  -5   6    1.60   16.30
  -4   5  -6   -4.30    5.80
  -4   5  -6    4.80    6.10
   4  -5   6   -2.30    4.40
   4  -5   6    7.40    4.40
   4  -5   6  -26.20   13.20
  -5   5  -6   14.60    7.10
  -5   5  -6    1.60    5.90
   5  -5   6   -8.30   14.20
   5  -5   6    0.00    3.60
   5  -5   6    0.00    2.90
   5  -5   6   -1.30    4.70
  -6   5  -6  -11.10    5.60
  -6   5  -6   -4.20    5.30
   6  -5   6    8.90    6.30
   6  -5   6   -0.30    4.90
   6  -5   6    3.40   17.20
  -7   5  -6    2.70    5.70
  -7   5  -6    2.70    6.10
   7  -5   6    5.30    7.20
   7  -5   6    1.20   19.30
   7  -5   6    3.30    4.50
   7  -5   6    2.50    6.00
  -8   5  -6   -7.80    5.10
  -8   5  -6   12.20    8.20
   8  -5   6   -3.90   16.20
   8  -5   6    3.00    7.40
   8  -5   6    5.10    6.10
   8  -5   6    8.20    4.60
  -9   5  -6   -8.90    5.70
  -9   5  -6    2.10    7.90
   9  -5   6    0.10    7.70
   9  -5   6    1.20    3.50
   9  -5   6    8.40    8.10
   9  -5   6   -2.80   17.10
   4   4  -6   21.30    8.60
   4   4  -6   -3.60   15.80
  -4  -4   6   21.30   16.70
  -4  -4   6   59.09   20.30
   3   4  -6   31.60   10.00
   3   4  -6   -1.00   17.70
  -3  -4   6   58.69   23.30
  -3  -4   6   43.00   17.60
   2   4  -6   56.99   21.10
   2   4  -6   75.29   13.70
  -2  -4   6   70.29   23.80
   1   4  -6   53.29   11.30
   1   4  -6   22.40   17.00
  -1  -4   6   45.60   11.30
  -1  -4   6    2.10    8.50
   0   4  -6   49.50   19.20
   0   4  -6   59.29    8.70
   0   4  -6   57.39   11.80
   0  -4   6   31.90   10.70
  -1   4  -6   11.70    4.60
  -1   4  -6   -3.70    6.10
   1  -4   6   15.00    7.10
   1  -4   6   -5.70    5.90
  -2   4  -6    5.60    4.20
  -2   4  -6   -3.50    6.00
   2  -4   6    2.50    6.40
   2  -4   6    3.60    6.20
  -3   4  -6    1.80    4.40
  -3   4  -6   -0.60    5.30
   3  -4   6   -5.90    5.10
   3  -4   6   -2.40    4.60
   3  -4   6   -7.10   12.60
  -4   4  -6   -0.20    6.30
  -4   4  -6    0.60    4.80
   4  -4   6    1.40    6.40
   4  -4   6   21.70   15.90
   4  -4   6   -0.10    4.70
  -5   4  -6   27.90    8.00
  -5   4  -6   34.20    9.20
   5  -4   6   49.30   19.00
   5  -4   6   16.10    8.70
   5  -4   6   35.90   10.20
  -6   4  -6   11.20    7.40
  -6   4  -6   18.20    8.40
  -6   4  -6   16.80    7.20
   6  -4   6   23.00   10.30
   6  -4   6   18.50    7.90
   6  -4   6   17.70    8.70
   6  -4   6   17.10    7.10
   6  -4   6   13.40   16.50
  -7   4  -6   31.70   10.40
  -7   4  -6   21.40    7.70
   7  -4   6   14.30    4.60
   7  -4   6   20.10    8.30
   7  -4   6    3.10    6.90
   7  -4   6   41.20   20.60
  -8   4  -6   30.40    9.90
  -8   4  -6   19.40    8.10
   8  -4   6   30.20    9.00
   8  -4   6   22.80   19.00
   8  -4   6    9.60    8.40
  -9   4  -6   -4.10    5.40
   9  -4   6   17.50    8.00
   9  -4   6   29.70   21.90
   9  -4   6    8.20    9.00
 -10   4  -6   13.80    8.80
 -10   4  -6    3.80    6.10
  10  -4   6    8.20   18.30
  10  -4   6   21.30    8.80
  10  -4   6   13.60   11.40
   5   3  -6    7.00    8.30
   5   3  -6    0.80   18.50
  -5  -3   6   57.79   20.70
  -5  -3   6   25.60   19.10
   4   3  -6  -14.10   13.00
   4   3  -6    5.00    6.90
  -4  -3   6   30.10   16.70
  -4  -3   6   23.30   17.10
   3   3  -6    3.40    6.30
   3   3  -6    9.90   16.80
  -3  -3   6    4.20   10.40
  -3  -3   6   11.80   15.40
   2   3  -6   15.30    6.30
  -2  -3   6   17.00   11.60
  -2  -3   6   36.60   17.60
   1   3  -6   14.30   13.90
   1   3  -6    9.50    6.70
  -1  -3   6    7.90    9.20
   0   3  -6   16.10    6.80
   0   3  -6   10.20   12.50
   0  -3   6    1.70    7.90
   0  -3   6   26.90    8.80
  -1   3  -6   41.60    7.00
  -1   3  -6   22.80    7.20
   1  -3   6   25.90   10.40
   1  -3   6   22.10    8.10
  -2   3  -6   27.10    7.50
  -2   3  -6    7.70    4.40
   2  -3   6   17.30    6.40
   2  -3   6   -1.50    7.10
  -3   3  -6   30.30    8.30
  -3   3  -6   42.90    7.40
   3  -3   6   65.59   21.50
   3  -3   6   26.20   11.30
   3  -3   6   43.60    9.70
  -4   3  -6    5.60    4.50
  -4   3  -6   -1.40    4.40
   4  -3   6    3.60    4.10
   4  -3   6    1.20    7.80
   4  -3   6   -4.40    3.10
   4  -3   6   -8.50    9.30
  -5   3  -6   20.10    7.80
  -5   3  -6   20.80    6.60
   5  -3   6   11.60    9.80
   5  -3   6   17.20    5.20
   5  -3   6   48.90   18.70
   5  -3   6   25.30    7.60
  -6   3  -6   26.10    8.00
  -6   3  -6   22.20    6.80
   6  -3   6   11.30    4.50
   6  -3   6   23.80    7.30
   6  -3   6   22.30   15.20
  -7   3  -6   28.20    7.90
  -7   3  -6   42.00   10.10
   7  -3   6   34.90   14.60
   7  -3   6   30.40    6.40
   7  -3   6   56.39   23.00
   7  -3   6   48.30   10.40
  -8   3  -6   51.19   11.30
  -8   3  -6   47.30    9.60
   8  -3   6   28.10   13.30
   8  -3   6   33.00   20.60
   8  -3   6   26.70    8.20
  -9   3  -6   -1.10    5.40
  -9   3  -6    2.20    5.70
   9  -3   6    0.30   17.30
   9  -3   6    4.40   10.60
   9  -3   6    9.30    5.60
 -10   3  -6   34.10    9.40
  10  -3   6   63.09   12.30
  10  -3   6   30.50   18.50
  10  -3   6   23.30   14.60
   5   2  -6   26.00   20.80
  -5  -2   6   53.29   18.30
  -5  -2   6    0.80   13.70
   4   2  -6    0.20    5.40
  -4  -2   6   11.40   13.40
  -4  -2   6    9.20   11.30
  -4  -2   6    2.70    2.70
   3   2  -6    7.80    6.10
   3   2  -6   10.20   15.50
  -3  -2   6    8.20   12.90
  -3  -2   6    7.80   12.20
   2   2  -6   -6.50   11.30
   2   2  -6    9.90    5.50
  -2  -2   6    7.40   10.90
  -2  -2   6    7.00    3.70
  -2  -2   6   14.20   12.40
   1   2  -6    6.60    5.10
   1   2  -6   23.70   13.40
  -1  -2   6    7.00    3.40
  -1  -2   6   -1.30    6.90
   0   2  -6    5.20   12.30
   0   2  -6    3.80    4.50
   0  -2   6   -7.10    6.70
   0  -2   6    6.60    3.40
  -1   2  -6   19.40    5.00
  -1   2  -6   14.30    5.80
   1  -2   6   12.40    4.20
   1  -2   6    0.30    7.50
   1  -2   6   18.20    6.50
  -2   2  -6   87.09   12.40
  -2   2  -6   71.79    9.10
   2  -2   6   68.29    9.40
   2  -2   6   72.19    9.90
   2  -2   6   40.40   14.50
   2  -2   6   85.79   13.30
   2  -2   6   72.99    9.30
  -3   2  -6   37.80    7.10
  -3   2  -6   22.30    7.00
   3  -2   6   46.90    8.70
   3  -2   6   27.50    6.20
   3  -2   6   38.90    7.30
   3  -2   6   24.80   11.30
   3  -2   6   26.10    7.50
   3  -2   6   74.59   19.90
  -4   2  -6   40.70    7.10
  -4   2  -6   22.80    7.40
   4  -2   6   53.39   17.90
   4  -2   6   15.00    5.40
   4  -2   6   28.90    5.90
   4  -2   6   22.00   10.20
   4  -2   6   28.20    7.10
  -5   2  -6   45.70   10.70
  -5   2  -6   57.49    9.00
   5  -2   6   52.29   10.30
   5  -2   6   75.99   22.40
   5  -2   6   58.39    8.40
  -6   2  -6    3.80    4.60
  -6   2  -6    6.00    4.10
   6  -2   6    3.80   12.40
   6  -2   6    4.70    3.10
   6  -2   6    2.40    4.40
  -7   2  -6    3.90    4.90
  -7   2  -6    1.60    4.70
   7  -2   6    9.70    5.40
   7  -2   6   -0.60   13.50
  -8   2  -6   30.50    7.50
  -8   2  -6   26.10    8.60
   8  -2   6   21.30    7.30
   8  -2   6   22.90   13.80
   8  -2   6   31.00   18.60
  -9   2  -6   92.59   15.50
  -9   2  -6   71.39   11.80
   9  -2   6   51.09   19.00
   9  -2   6   75.09   12.90
   9  -2   6   60.79   26.30
 -10   2  -6   48.30   10.10
 -10   2  -6   45.60   11.60
  10  -2   6   34.50   22.30
  10  -2   6   55.29   20.00
  10  -2   6   76.19   13.10
 -11   2  -6   39.70    8.70
  11  -2   6   40.90   16.00
  11  -2   6   31.30   22.10
  11  -2   6   14.00    7.90
   6   1  -6    6.20    5.70
   6   1  -6    3.50   17.50
  -6  -1   6    6.60   16.00
  -6  -1   6    5.30    2.30
  -6  -1   6    2.50   12.60
   5   1  -6   27.20   19.00
  -5  -1   6   32.50   17.20
  -5  -1   6   39.10   17.10
   4   1  -6    5.40    4.90
  -4  -1   6   14.30   12.00
  -4  -1   6   19.10   12.50
  -4  -1   6    3.70    2.70
   3   1  -6   -1.40   12.20
   3   1  -6    1.20    4.40
  -3  -1   6    3.80    9.70
  -3  -1   6   11.20   11.60
  -3  -1   6    5.70    2.80
   2   1  -6    0.30    3.90
   2   1  -6  -10.70    9.80
  -2  -1   6    4.80    9.00
  -2  -1   6    3.00    2.50
  -2  -1   6    1.10    8.70
   1   1  -6    1.90   12.10
   1   1  -6   10.20    4.30
   1   1  -6   -8.80    3.90
  -1  -1   6    0.30    2.60
  -1  -1   6    1.90    6.70
  -1  -1   6    2.40   10.20
   0   1  -6   15.60    5.70
   0   1  -6   14.30   11.30
   0   1  -6   18.60    5.20
   0  -1   6   -2.40    4.60
   0  -1   6    3.90    9.40
   0  -1   6    9.70    3.20
  -1   1  -6   65.99   10.40
  -1   1  -6   67.89    9.10
   1  -1   6   73.09    9.10
   1  -1   6   63.99    8.10
  -2   1  -6    1.90    2.60
  -2   1  -6   -4.00    3.10
  -2   1  -6    0.30    3.60
   2  -1   6    0.50    3.70
   2  -1   6   -9.30    8.10
   2  -1   6    2.10    3.00
   2  -1   6    0.90    2.60
   2  -1   6    3.10    7.40
   2  -1   6    0.70    3.20
  -3   1  -6   91.69   11.40
  -3   1  -6  103.19   12.00
  -3   1  -6   91.39   12.30
   3  -1   6  103.79   12.40
   3  -1   6  104.99   11.70
   3  -1   6  118.29   12.70
   3  -1   6   97.29   22.80
   3  -1   6  103.59   11.70
  -4   1  -6   82.89   12.50
  -4   1  -6   85.09    9.80
  -4   1  -6   69.39    9.60
   4  -1   6   72.19   11.60
   4  -1   6   94.79   11.00
   4  -1   6   68.79    9.40
   4  -1   6   85.69   20.50
   4  -1   6   75.79    9.80
  -5   1  -6   14.80    5.00
  -5   1  -6   18.30    5.10
   5  -1   6   20.80    6.20
   5  -1   6   16.90    5.40
   5  -1   6   17.70    4.60
   5  -1   6    5.50    4.50
   5  -1   6   36.00   16.10
  -6   1  -6   39.30    8.70
  -6   1  -6   40.00    6.90
  -6   1  -6   47.20    8.20
   6  -1   6   43.10   18.10
   6  -1   6   39.40    8.10
  -7   1  -6   -3.70   10.30
  -7   1  -6    4.40    4.30
  -7   1  -6    0.70    4.20
   7  -1   6    4.80   11.80
   7  -1   6    4.80    4.10
  -8   1  -6   13.40    6.10
  -8   1  -6    1.40   12.80
  -8   1  -6    7.10    5.40
   8  -1   6    9.20    5.20
   8  -1   6    0.80   10.90
   8  -1   6    4.60   14.60
  -9   1  -6   61.49   12.00
  -9   1  -6   69.39   11.70
   9  -1   6   72.89   26.10
   9  -1   6   55.59   19.90
   9  -1   6   71.39   12.50
 -10   1  -6    8.40   17.90
 -10   1  -6    9.70    6.20
 -10   1  -6   18.10    6.40
  10  -1   6   11.40   12.10
  10  -1   6   28.90   19.00
 -11   1  -6   84.79   30.80
 -11   1  -6   51.19    9.70
 -11   1  -6   50.09   12.00
  11  -1   6   20.40   22.50
   6   0  -6   13.10    5.90
   6   0  -6   15.50   16.90
  -6   0   6   28.50   13.80
  -6   0   6   10.70   14.40
  -6   0   6   16.50    3.60
   5   0  -6    6.70    4.40
   5   0  -6   19.00   19.00
  -5   0   6    8.00    2.80
  -5   0   6    9.80   10.00
  -5   0   6   -0.80   12.70
   4   0  -6    6.80   13.30
   4   0  -6   10.20    4.90
  -4   0   6   22.30    4.00
  -4   0   6   24.70   12.10
  -4   0   6   16.60   11.70
   3   0  -6   53.99   21.60
   3   0  -6   53.49    8.90
   3   0  -6   80.19   11.60
  -3   0   6   73.69   16.90
  -3   0   6   31.20   16.60
  -3   0   6   65.89    7.50
   2   0  -6   35.00    8.30
   2   0  -6   33.50   18.70
   2   0  -6   36.90    7.20
  -2   0   6   19.50   15.60
  -2   0   6   48.20    6.00
  -2   0   6   57.79   13.10
   1   0  -6   80.89   10.60
   1   0  -6   63.49   21.80
   1   0  -6   74.79    9.50
  -1   0   6   85.19    9.00
  -1   0   6   80.69   12.70
  -1   0   6   63.09   10.30
   0   0  -6  100.79   25.00
   0   0  -6   91.29   11.20
   0   0  -6   90.49   10.50
   0   0   6   69.09   21.40
   0   0   6   84.99    9.60
   0   0   6   83.39   10.60
  -1   0  -6   85.69    9.50
  -1   0  -6   57.59    9.20
   1   0   6   66.59    8.50
   1   0   6   56.09    7.60
   1   0   6   62.09    8.40
  -2   0  -6  387.96   34.70
  -2   0  -6  332.47   34.00
  -2   0  -6  352.06   34.80
   2   0   6  375.36   34.10
   2   0   6  359.06   34.50
   2   0   6  379.46   34.80
   2   0   6  364.46   34.90
  -3   0  -6  281.37   24.90
  -3   0  -6  251.07   24.40
  -3   0  -6  247.68   25.40
   3   0   6  272.17   25.10
   3   0   6  257.37   25.00
   3   0   6  251.57   24.40
   3   0   6  214.48   24.40
  -4   0  -6  127.09   14.90
  -4   0  -6  157.28   15.20
   4   0   6  138.49   15.30
   4   0   6  149.59   15.20
   4   0   6  142.19   23.40
   4   0   6  148.09   15.80
  -5   0  -6  138.39   15.00
  -5   0  -6  151.58   14.80
   5   0   6  145.19   16.20
   5   0   6  158.88   25.10
   5   0   6  128.39   14.90
   5   0   6  139.49   15.10
  -6   0  -6  126.39   14.70
  -6   0  -6  125.09   14.90
  -6   0  -6  153.68   14.30
   6   0   6  147.09   16.50
   6   0   6  168.08   27.30
   6   0   6  136.79   14.70
   6   0   6  123.39   14.90
  -7   0  -6   74.29   12.70
  -7   0  -6  105.59   10.40
  -7   0  -6   92.89   11.50
   7   0   6   88.79   11.00
   7   0   6   81.39   25.90
  -8   0  -6   48.20    6.90
  -8   0  -6   55.09   10.30
  -8   0  -6   47.30    9.30
  -8   0  -6   78.99   26.30
   8   0   6   61.79   24.40
   8   0   6   71.39   10.40
  -9   0  -6   24.70    7.10
  -9   0  -6   28.70    7.90
   9   0   6   48.40   20.10
   9   0   6   14.70   18.00
 -10   0  -6   -8.80   13.60
 -10   0  -6    4.00    4.60
 -10   0  -6   15.60    6.40
  10   0   6   17.00   15.70
  10   0   6   20.20   16.40
 -11   0  -6   -1.70    5.60
 -11   0  -6    7.80    5.00
 -11   0  -6   22.90   20.80
  11   0   6   18.60   13.40
  11   0   6  -15.40   12.40
   7  -1  -6    4.90    5.00
   7  -1  -6    3.40   18.70
  -7   1   6    5.20   17.30
  -7   1   6   -2.70    8.40
  -7   1   6    1.30   12.60
   6  -1  -6   20.80   18.00
   6  -1  -6    1.30    4.00
  -6   1   6    5.30   16.70
  -6   1   6  -13.60    7.80
  -6   1   6   -0.40    6.40
   5  -1  -6   10.10    4.40
   5  -1  -6   20.00    6.20
   5  -1  -6   -9.70   12.40
  -5   1   6   16.80   10.20
  -5   1   6    3.00    7.40
  -5   1   6   25.90   15.90
   4  -1  -6    3.00    4.30
   4  -1  -6    0.40    3.20
   4  -1  -6   -0.80   10.70
  -4   1   6   20.30   14.60
  -4   1   6    9.00    7.20
   3  -1  -6   -6.80    3.30
   3  -1  -6   -1.30   11.40
   3  -1  -6    1.20    2.80
  -3   1   6    3.30    5.50
  -3   1   6   -3.80   10.40
   2  -1  -6   -1.10    9.70
   2  -1  -6   -2.40    3.60
   2  -1  -6    6.10    3.00
  -2   1   6    4.90    4.10
  -2   1   6    2.50    2.50
  -2   1   6    5.40    4.30
  -2   1   6    3.50   12.30
   1  -1  -6   85.69    9.50
   1  -1  -6   63.59   19.40
   1  -1  -6   67.69    7.70
  -1   1   6   69.29   10.00
  -1   1   6   49.60    7.70
  -1   1   6   35.20   16.60
  -1   1   6   68.79    7.70
   0  -1  -6  123.39   13.70
   0  -1  -6  113.59   13.00
   0   1   6  246.28   69.09
   0   1   6  139.39   14.30
   0   1   6  111.59   12.50
  -1  -1  -6   11.60    4.40
  -1  -1  -6   19.70    5.00
   1   1   6   15.00    3.60
   1   1   6   -6.50   29.60
   1   1   6   11.60    5.80
   1   1   6    5.70    3.80
   1   1   6    9.50    3.50
  -2  -1  -6  467.65   41.60
   2   1   6  470.15   46.10
   2   1   6  433.86   41.40
   2   1   6  417.76   41.00
  -3  -1  -6  191.48   17.70
   3   1   6  181.08   17.90
   3   1   6  165.48   17.10
   3   1   6  145.39   23.00
   3   1   6  171.98   17.20
  -4  -1  -6  128.89   14.10
  -4  -1  -6  141.99   14.20
   4   1   6  129.79   13.60
   4   1   6  145.09   28.30
   4   1   6  133.19   15.10
   4   1   6  137.69   14.10
  -5  -1  -6  358.06   33.00
  -5  -1  -6  349.96   33.40
   5   1   6  377.26   33.50
   5   1   6  339.07   32.60
   5   1   6  372.86   34.60
   5   1   6  301.97   42.30
  -6  -1  -6  101.49   10.90
  -6  -1  -6   96.39   11.00
  -6  -1  -6  133.49   28.60
  -6  -1  -6   96.29   11.80
   6   1   6  102.59   10.80
   6   1   6  108.09   11.90
   6   1   6   93.39   12.50
   6   1   6   80.39   25.10
  -7  -1  -6  186.18   30.10
  -7  -1  -6  171.58   15.30
  -7  -1  -6  140.89   16.10
  -7  -1  -6  148.79   16.40
   7   1   6  107.69   31.20
   7   1   6  140.89   16.30
  -8  -1  -6  230.08   34.90
  -8  -1  -6  196.08   18.30
  -8  -1  -6  188.38   20.00
  -8  -1  -6  176.38   20.20
   8   1   6  153.58   39.50
  -9  -1  -6   46.90    8.70
  -9  -1  -6   69.89   11.10
  -9  -1  -6   47.40    6.20
   9   1   6   38.00   20.90
   9   1   6   57.99   23.60
 -10  -1  -6   24.70   23.20
 -10  -1  -6   25.20    6.80
 -10  -1  -6   31.40    8.30
  10   1   6   26.00   15.60
  10   1   6   32.50   20.30
 -11  -1  -6   25.90   18.10
 -11  -1  -6   28.50    9.40
 -11  -1  -6   38.00    8.30
  11   1   6   42.10   25.30
  11   1   6   39.40   17.00
 -12  -1  -6    3.40    5.60
  12   1   6   12.90   16.40
   7  -2  -6   10.60    3.80
   7  -2  -6   32.90   17.60
  -7   2   6    0.70    6.80
  -7   2   6    1.30   17.60
  -7   2   6   11.30   12.80
   6  -2  -6    1.10   15.30
   6  -2  -6    0.10    2.80
   6  -2  -6    2.90    4.70
  -6   2   6    5.90    9.90
  -6   2   6   11.60   15.90
   5  -2  -6   43.40    5.80
   5  -2  -6   37.10    7.80
  -5   2   6   18.40    9.20
  -5   2   6   67.39   14.30
  -5   2   6   11.10   13.00
   4  -2  -6    0.60   17.20
   4  -2  -6   20.30    3.80
   4  -2  -6   13.90    5.60
  -4   2   6   26.80    8.40
  -4   2   6    6.50   14.30
  -4   2   6   23.00    8.80
   3  -2  -6   -0.60   10.70
   3  -2  -6    7.30    2.40
   3  -2  -6    4.70    4.70
  -3   2   6   -2.60   11.90
  -3   2   6    0.30    5.60
   2  -2  -6   18.90    3.70
   2  -2  -6   20.50    5.60
   2  -2  -6   25.70   13.60
  -2   2   6    5.40   11.20
   1  -2  -6   10.70    4.40
   1  -2  -6   -0.80    9.20
   1  -2  -6    7.80    2.80
  -1   2   6   14.40   13.00
   0  -2  -6   84.79   10.10
   0   2   6   75.39    8.90
   0   2   6  198.38   60.09
  -1  -2  -6  245.98   23.90
   1   2   6  234.88   23.20
   1   2   6  211.18   24.50
   1   2   6  281.87   23.40
  -2  -2  -6  292.57   24.70
   2   2   6  242.28   23.60
   2   2   6  238.28   23.80
   2   2   6  219.08   27.40
  -3  -2  -6  282.17   27.20
   3   2   6  287.47   25.90
   3   2   6  283.37   26.70
   3   2   6  308.77   27.40
   3   2   6  227.98   32.00
  -4  -2  -6  320.07   35.20
  -4  -2  -6  232.78   26.20
   4   2   6  269.67   27.10
   4   2   6  267.67   26.10
   4   2   6  289.07   24.50
  -5  -2  -6  291.77   29.00
  -5  -2  -6  350.56   40.00
  -5  -2  -6  280.27   28.80
   5   2   6  318.27   28.90
  -6  -2  -6  190.08   20.10
  -6  -2  -6  233.28   32.70
  -6  -2  -6  198.78   19.20
  -6  -2  -6  167.48   19.50
   6   2   6  216.28   41.70
   6   2   6  238.48   20.30
  -7  -2  -6  210.88   32.80
  -7  -2  -6  166.78   18.20
  -7  -2  -6  188.48   18.70
  -7  -2  -6  177.78   19.10
   7   2   6  201.88   19.30
   7   2   6  206.58   41.10
  -8  -2  -6  256.57   27.10
  -8  -2  -6  293.67   42.00
  -8  -2  -6  269.67   25.90
  -8  -2  -6  309.77   27.50
   8   2   6  234.98   40.90
  -9  -2  -6  135.89   16.90
  -9  -2  -6  153.58   14.90
  -9  -2  -6  157.78   16.80
   9   2   6  137.79   36.80
   9   2   6  161.78   38.00
 -10  -2  -6  103.39   46.30
 -10  -2  -6  118.79   11.20
 -10  -2  -6   94.29   14.10
 -10  -2  -6  128.69   14.00
  10   2   6   83.19   28.00
  10   2   6   85.89   30.20
 -11  -2  -6   86.19   12.50
 -11  -2  -6  115.89   31.80
 -11  -2  -6   74.99   13.40
  11   2   6   44.30   23.10
  11   2   6   58.99   21.30
  12   2   6   26.60   23.70
   7  -3  -6    9.00   18.40
   7  -3  -6   51.99    8.50
  -7   3   6   11.70   19.00
  -7   3   6   29.90   10.60
  -6   3   6    5.40   13.50
  -6   3   6   34.90    9.70
   5  -3  -6  197.68   19.80
  -5   3   6  167.38   22.50
   4  -3  -6  115.89   13.70
  -4   3   6  124.59   16.70
   3  -3  -6   69.99   21.30
  -3   3   6   67.19   21.40
   2  -3  -6  252.07   24.00
  -2   3   6  225.38   25.20
   1  -3  -6   73.39   36.60
  -1   3   6   78.19   43.30
   0  -3  -6  299.87   71.99
   0  -3  -6  114.09   14.00
   0   3   6  298.17   71.99
   0   3   6  128.29   12.50
  -1  -3  -6   75.99    9.30
  -1  -3  -6   51.49    9.50
   1   3   6  199.58   66.69
   1   3   6   62.99    8.00
   1   3   6   66.29    7.60
  -2  -3  -6   62.29    9.90
  -2  -3  -6   57.19   12.60
   2   3   6   81.89   15.60
   2   3   6   69.89    8.10
   2   3   6   65.09    8.10
   2   3   6   60.39    6.90
  -3  -3  -6    8.60    7.90
  -3  -3  -6    1.00    3.60
   3   3   6    4.70    7.10
   3   3   6    8.70    3.00
  -4  -3  -6  167.68   26.50
   4   3   6  194.78   27.50
   4   3   6  202.18   19.00
  -5  -3  -6  150.58   30.40
   5   3   6  101.89   11.90
   5   3   6  141.79   29.10
  -6  -3  -6  301.77   39.70
  -6  -3  -6  284.27   26.40
   6   3   6  291.37   27.50
   6   3   6  268.27   39.20
  -7  -3  -6  350.36   33.60
  -7  -3  -6  369.66   48.40
   7   3   6  399.36   34.40
   7   3   6  290.17   46.10
  -8  -3  -6  119.19   29.80
  -8  -3  -6  105.19   13.00
   8   3   6  125.59   13.30
   8   3   6  122.49   33.70
  -9  -3  -6  170.18   19.00
   9   3   6  223.78   45.50
   9   3   6  172.48   39.10
 -10  -3  -6  117.59   13.10
 -10  -3  -6  144.49   16.00
  10   3   6  137.09   38.70
  10   3   6  125.09   35.00
 -11  -3  -6  112.99   11.00
 -11  -3  -6  112.19   32.60
 -11  -3  -6   81.29   15.40
  11   3   6  107.49   35.40
   7  -4  -6   -0.70    4.40
   7  -4  -6    0.60    9.00
   7  -4  -6  -34.00   15.00
  -7   4   6    7.40    6.90
  -7   4   6    9.30   16.50
   6  -4  -6   46.10    7.70
   6  -4  -6   39.00   12.10
  -6   4   6   48.80   12.40
  -6   4   6    1.00   13.90
   5  -4  -6    5.40    4.10
   5  -4  -6   23.70   18.60
   5  -4  -6   20.10    8.20
  -5   4   6   16.20   13.50
  -5   4   6    3.90    5.30
   4  -4  -6   37.50    6.70
   4  -4  -6   25.00   14.80
   4  -4  -6   39.80    8.90
  -4   4   6   25.30    9.40
   3  -4  -6   87.09   24.50
  -3   4   6   50.19   18.40
   2  -4  -6   77.19   10.30
   2  -4  -6   99.79   25.60
  -2   4   6   82.29   13.80
  -2   4   6   69.89   22.10
   1  -4  -6  138.59   15.50
   1  -4  -6  128.59   30.20
  -1   4   6   97.89   27.60
  -1   4   6  161.18   16.30
   0  -4  -6  134.69   15.00
   0  -4  -6  115.69   15.00
   0   4   6  152.98   13.20
   0   4   6  130.69   14.80
  -1  -4  -6   78.79   12.90
   1   4   6   92.09    9.90
  -2  -4  -6  145.79   20.90
   2   4   6  153.38   14.70
  -3  -4  -6  104.69   23.90
   3   4   6  122.39   13.30
   3   4   6  166.68   22.50
  -4  -4  -6  157.18   26.00
   4   4   6  178.18   17.40
   4   4   6  178.58   27.10
  -5  -4  -6  111.09   27.40
   5   4   6  117.09   27.30
   5   4   6  125.69   13.00
  -6  -4  -6   73.19    8.20
  -6  -4  -6   87.99   26.30
   6   4   6   76.79   24.80
   6   4   6   91.69    9.60
  -7  -4  -6  248.88   37.90
  -7  -4  -6  226.68   22.40
   7   4   6  242.98   23.00
   7   4   6  205.68   36.30
  -8  -4  -6   92.69   28.00
  -8  -4  -6   52.39    8.50
   8   4   6   47.30   23.10
   8   4   6   43.40    7.70
  -9  -4  -6   62.89   10.30
   9   4   6   63.09    9.60
   9   4   6   79.09   28.20
 -10  -4  -6   91.99   31.20
 -10  -4  -6   47.50    9.90
  10   4   6   39.40   24.30
 -11  -4  -6   17.30    6.80
 -11  -4  -6   43.30   22.10
  11   4   6   -1.50   16.50
  11   4   6    8.20   15.90
   7  -5  -6   11.40   19.00
   7  -5  -6    1.50    4.30
   7  -5  -6    7.10   11.20
  -7   5   6    2.50   15.10
  -7   5   6   -1.50    5.70
   6  -5  -6  -12.30   11.20
   6  -5  -6    8.10    9.70
   6  -5  -6   11.50    4.80
  -6   5   6    9.10    8.50
  -6   5   6   16.10   17.40
   5  -5  -6   15.40    5.10
   5  -5  -6    2.00    7.80
   5  -5  -6   -2.10   11.10
  -5   5   6   -0.50   11.20
  -5   5   6    5.20    7.30
   4  -5  -6   19.60    5.50
   4  -5  -6   18.10    9.00
   4  -5  -6   23.90   16.90
  -4   5   6    3.00   12.60
  -4   5   6   18.90    8.40
   3  -5  -6   65.39   23.20
   3  -5  -6   75.69   14.60
   3  -5  -6   74.89   11.10
  -3   5   6   95.69   15.40
   2  -5  -6   51.69    9.50
   2  -5  -6   64.59   22.50
   2  -5  -6   59.19   10.00
  -2   5   6   63.19   22.10
  -2   5   6   85.69   13.00
   1  -5  -6  420.86   52.19
  -1   5   6  443.06   42.10
   0  -5  -6  469.35   45.00
   0   5   6  412.86   41.60
  -1  -5  -6  421.36   45.90
   1   5   6  453.35   41.10
  -2  -5  -6  109.89   22.60
  -2  -5  -6   90.89   10.20
   2   5   6  101.49   10.60
  -3  -5  -6  414.76   36.30
  -3  -5  -6  363.36   45.80
  -4  -5  -6  147.99   14.20
  -4  -5  -6  160.18   32.40
   4   5   6  156.38   15.60
  -5  -5  -6  166.18   34.70
  -5  -5  -6  149.19   15.50
   5   5   6  178.98   16.70
   5   5   6  188.98   29.10
  -6  -5  -6  219.18   37.90
  -6  -5  -6  243.18   23.70
   6   5   6  263.37   24.30
   6   5   6  277.87   39.10
  -7  -5  -6   23.50   15.40
  -7  -5  -6   17.10    4.70
   7   5   6   17.90    5.20
  -8  -5  -6  108.49   33.70
  -8  -5  -6   99.09   11.80
   8   5   6  110.59   33.50
   8   5   6   91.69   11.30
  -9  -5  -6    5.10   15.70
  -9  -5  -6   53.89    9.30
   9   5   6   39.30    7.20
   9   5   6   32.40   20.20
 -10  -5  -6   38.10    9.70
 -10  -5  -6   10.50   15.20
  10   5   6   27.50   22.10
  10   5   6   28.70   20.50
 -11  -5  -6   14.00    7.40
  11   5   6   18.30   15.80
  11   5   6   26.80   21.70
   7  -6  -6   19.80   13.00
   7  -6  -6   16.10    5.40
   7  -6  -6   21.50   18.60
  -7   6   6   -9.00   13.30
  -7   6   6    3.60    7.70
   6  -6  -6    5.70    4.50
   6  -6  -6   12.10   13.20
   6  -6  -6   11.70   11.60
  -6   6   6    4.00    7.20
  -6   6   6    7.80   14.50
   5  -6  -6   14.90    5.50
   5  -6  -6    8.40    9.40
   5  -6  -6   12.60   13.50
  -5   6   6   26.60   15.40
  -5   6   6   10.90    7.10
   4  -6  -6    8.00   15.10
   4  -6  -6   27.20    6.60
   4  -6  -6   30.40   10.50
  -4   6   6   25.10   10.10
   3  -6  -6   26.40   17.40
   3  -6  -6   33.90    7.70
   3  -6  -6   65.19   13.80
  -3   6   6   26.40   17.10
  -3   6   6   42.40   11.00
   2  -6  -6  127.89   15.40
   2  -6  -6  115.79   29.40
  -2   6   6  107.89   14.60
  -2   6   6   78.69   24.80
   1  -6  -6  126.79   14.00
  -1   6   6  101.19   13.50
  -1   6   6   62.29   23.60
   0  -6  -6  268.47   26.60
   0  -6  -6  304.47   32.80
   0   6   6  232.18   26.40
  -1  -6  -6  342.37   38.90
  -1  -6  -6  370.76   31.90
   1   6   6  293.77   42.10
   1   6   6  291.57   31.60
  -2  -6  -6  353.36   41.60
  -2  -6  -6  328.87   31.80
   2   6   6  331.67   32.00
  -3  -6  -6  484.65   42.70
  -3  -6  -6  409.86   53.19
  -4  -6  -6  203.38   33.40
  -4  -6  -6  239.78   22.40
  -5  -6  -6  144.49   15.40
  -5  -6  -6  165.68   37.70
   5   6   6  158.18   15.60
  -6  -6  -6  227.18   23.50
  -6  -6  -6  238.58   39.20
   6   6   6  256.67   23.50
  -7  -6  -6   -2.60   10.10
  -7  -6  -6    3.80    3.50
   7   6   6    3.40    2.60
   7   6   6    6.20   13.30
   8   6   6   80.89   10.10
   8   6   6  106.19   31.80
  -9  -6  -6   14.10   17.20
  -9  -6  -6   21.10    7.40
   9   6   6   37.60   22.80
   9   6   6   25.40    6.00
   9   6   6   23.20   17.30
 -10  -6  -6   11.90   19.60
 -10  -6  -6    1.40    6.20
  10   6   6   41.40   22.70
  10   6   6    6.20   15.00
   7  -7  -6   12.20   13.00
   7  -7  -6   22.60    6.30
   7  -7  -6   -0.30   17.50
  -7   7   6   29.00   10.60
  -7   7   6    6.00   15.50
   6  -7  -6   27.20   19.00
   6  -7  -6   22.40    6.10
   6  -7  -6   40.40   14.60
  -6   7   6   16.80   19.40
  -6   7   6   14.50    9.20
   5  -7  -6   36.90   12.80
   5  -7  -6   -0.50   13.80
   5  -7  -6   21.50    6.30
  -5   7   6   23.50   17.60
  -5   7   6   32.60   11.50
   4  -7  -6   63.49   10.40
   4  -7  -6   53.59   21.00
   4  -7  -6  111.19   16.90
  -4   7   6   97.39   16.50
  -4   7   6   21.20   16.80
   3  -7  -6  103.89   20.80
   3  -7  -6   72.59   13.60
   3  -7  -6   32.20   20.10
  -3   7   6   61.09   12.90
  -3   7   6   36.10   18.50
   2  -7  -6  179.48   19.10
  -2   7   6  107.49   30.20
  -2   7   6  147.69   18.70
  -1   7   6  101.99   25.70
  -1   7   6   96.69   13.30
   0  -7  -6   82.99   12.60
   0   7   6   85.39   25.60
   0   7   6   54.59   10.90
  -1  -7  -6  134.59   22.20
  -1  -7  -6  114.69   13.00
   1   7   6   92.59   12.60
   1   7   6   73.69   25.30
  -2  -7  -6  178.58   19.00
  -2  -7  -6  187.48   29.70
   2   7   6  177.98   19.20
  -3  -7  -6  131.09   31.00
  -3  -7  -6  104.39   12.50
  -4  -7  -6  233.88   35.10
  -4  -7  -6  179.58   19.60
  -5  -7  -6  216.58   45.40
  -5  -7  -6  205.68   21.20
  -6  -7  -6   83.69   11.30
  -6  -7  -6  102.19   30.70
   6   7   6   96.89   10.40
  -7  -7  -6  105.29   14.00
   7   7   6  138.69   13.30
  -8  -7  -6   29.60    7.50
  -8  -7  -6   45.40   22.50
   8   7   6   37.80    6.60
   8   7   6   29.80   19.10
  -9  -7  -6   78.49   30.10
   9   7   6   23.30   17.90
   9   7   6   39.60   24.40
   9   7   6   20.90    5.80
 -10  -7  -6   27.20   10.10
  10   7   6   47.70   31.00
  10   7   6   48.20   21.50
   6  -8  -6   30.60   13.50
   6  -8  -6   61.59   22.70
   6  -8  -6   24.70    6.60
  -6   8   6   38.20   12.10
  -6   8   6   22.80   18.30
   5  -8  -6   17.30    6.00
   5  -8  -6   19.90   12.10
   5  -8  -6   34.30   11.30
   5  -8  -6   25.90   16.70
  -5   8   6   11.30   14.60
  -5   8   6   36.50   10.80
   4  -8  -6   55.49   16.10
   4  -8  -6   29.30   18.90
   4  -8  -6   27.60    9.00
  -4   8   6   21.40    8.70
  -4   8   6    1.70   12.40
   3  -8  -6   69.09   13.70
  -3   8   6   75.09   14.30
   2  -8  -6   42.80   10.60
  -2   8   6   46.00    5.50
  -2   8   6   23.10   14.60
  -2   8   6   20.60    8.50
   1  -8  -6  115.09   15.00
  -1   8   6  107.69   17.10
   0  -8  -6   10.10    5.10
   0   8   6   30.70   16.80
  -1  -8  -6   43.30    9.00
  -1  -8  -6   66.29   20.70
   1   8   6    7.80   16.70
   1   8   6   33.40    8.50
  -2  -8  -6   23.90    6.80
  -2  -8  -6   58.59   19.30
   2   8   6   41.90   22.20
   2   8   6   31.70    8.00
  -3  -8  -6   19.20    6.20
  -3  -8  -6   30.70   17.20
  -4  -8  -6  106.19   30.00
  -4  -8  -6   74.19   10.70
  -5  -8  -6   57.29   10.40
  -5  -8  -6   88.09   30.10
  -6  -8  -6   24.50    6.80
   6   8   6   39.40    6.00
  -7  -8  -6   85.19   34.40
  -7  -8  -6  134.09   16.20
   7   8   6  151.58   14.80
  -8  -8  -6   55.99   28.30
  -8  -8  -6  114.69   14.10
   8   8   6  115.39   12.20
   8   8   6   86.99   31.10
  -9  -8  -6   61.59   12.00
  -9  -8  -6   83.09   29.90
   9   8   6   58.09   24.20
   9   8   6   77.79    9.80
   6  -9  -6   27.60   20.30
   6  -9  -6   15.80   14.00
   6  -9  -6   15.80    5.80
   6  -9  -6    9.10   10.00
  -6   9   6    1.60    7.60
  -6   9   6   15.70   18.40
   5  -9  -6   26.80   17.60
   5  -9  -6   11.90    9.60
   5  -9  -6   24.40   15.00
  -5   9   6   18.40   15.20
  -5   9   6   19.20    8.90
   4  -9  -6   34.40   16.60
   4  -9  -6   30.60   10.40
  -4   9   6   14.20    7.30
  -4   9   6   16.30   13.50
   3  -9  -6   54.49   20.00
   3  -9  -6   34.50    9.90
  -3   9   6   22.50   14.30
  -3   9   6   47.50   12.50
  -3   9   6   41.00    5.90
   2  -9  -6   10.10    6.40
  -2   9   6   21.10    4.70
  -2   9   6   15.80   14.50
  -2   9   6   25.70    8.80
   1  -9  -6   20.70    7.30
  -1   9   6   25.30   15.70
  -1   9   6    7.00    4.30
  -1   9   6   13.80    7.10
   0  -9  -6   61.79   12.00
   0   9   6   60.09   12.40
   0   9   6   55.49   20.40
  -1  -9  -6   78.39   25.50
  -1  -9  -6   99.29   15.10
   1   9   6   95.99   15.20
   1   9   6   63.49   24.60
  -2  -9  -6   39.90    9.60
  -2  -9  -6   58.79   22.10
   2   9   6   58.09   22.60
  -3  -9  -6   43.60   20.30
  -3  -9  -6   31.80    7.80
  -4  -9  -6   46.60   22.60
  -4  -9  -6   54.29   10.70
  -5  -9  -6   13.90    5.70
  -6  -9  -6   42.20   22.20
  -6  -9  -6   31.20    8.20
   6   9   6   49.40    7.50
  -7  -9  -6    3.60    4.60
  -7  -9  -6    4.70   16.50
   7   9   6    9.70    3.80
  -8  -9  -6   11.70   15.50
  -8  -9  -6    8.80    6.00
   8   9   6   15.00   18.80
   8   9   6    2.80    4.00
   5 -10  -6    2.90    7.30
   5 -10  -6   34.50   17.60
  -5  10   6   13.80   14.80
  -5  10   6   24.50   10.00
   4 -10  -6   29.10    9.90
   4 -10  -6   41.30   20.40
  -4  10   6   33.10   10.20
  -4  10   6   36.20   18.20
   3 -10  -6   30.50    9.70
  -3  10   6   28.50    5.60
  -3  10   6    9.50   14.50
  -3  10   6   32.70    9.90
   2 -10  -6   49.50   11.10
  -2  10   6   18.30   15.70
  -2  10   6   49.70   12.80
  -2  10   6   53.59    8.40
   1 -10  -6   15.70    6.80
  -1  10   6   10.40    6.80
  -1  10   6    6.70    5.10
  -1  10   6   23.90   16.30
   0 -10  -6   49.60   11.00
   0  10   6   64.69   13.30
   0  10   6   31.30   18.30
  -1 -10  -6   17.00   16.10
  -1 -10  -6   31.10    8.60
   1  10   6   12.30   16.30
   1  10   6   35.10   10.70
  -2 -10  -6   38.50   10.30
  -2 -10  -6   46.80   19.30
   2  10   6   33.40   20.50
  -3 -10  -6   35.60    9.20
  -4 -10  -6   -8.60   11.30
  -4 -10  -6    6.10    4.40
  -5 -10  -6   10.20   15.30
  -5 -10  -6   13.40    5.50
  -6 -10  -6   15.50   16.80
  -6 -10  -6   10.30    5.20
  -7 -10  -6   -3.20    3.70
  -7 -10  -6   19.20   16.70
   7  10   6   11.50    4.40
   7  10   6   -2.60   15.70
   3 -11  -6   15.90    9.40
  -3  11   6   -0.60   13.50
  -3  11   6    6.00    6.10
   2 -11  -6   25.60   10.00
  -2  11   6   20.50    5.90
  -2  11   6    8.50   15.60
  -2  11   6   15.60    7.60
   1 -11  -6   47.00   11.30
  -1  11   6   22.90   10.00
  -1  11   6   19.40   15.20
  -1  11   6   47.30    9.20
   0 -11  -6   52.49   11.50
   0  11   6   36.80   18.10
   0  11   6   48.30   10.80
   0  11   6   59.29   12.90
  -1 -11  -6   24.00    8.20
   1  11   6   43.70   11.50
   1  11   6   21.20   17.60
  -2 -11  -6   25.70    7.70
  -2 -11  -6   28.60   19.50
   2  11   6   43.80   23.80
  -3 -11  -6   17.30    7.40
  -3 -11  -6   38.60   16.90
  -4 -11  -6  -11.90   14.60
  -4 -11  -6    4.40    5.40
  -5 -11  -6   23.70   20.80
  -5 -11  -6   12.70    6.50
   1 -12  -6   -0.10    7.00
  -1  12   6    3.70    5.60
  -1  12   6    7.50   16.20
  -1  12   6   23.10    9.00
   0 -12  -6    6.00    7.40
   0  12   6    9.00   10.20
   0  12   6   -7.90   14.30
   0  12   6    7.90    6.70
  -1 -12  -6   29.60   21.60
  -1 -12  -6    8.00    7.90
   1  12   6   31.30   19.30
  -2 -12  -6   20.70    8.30
  -2 -12  -6   -6.80   16.10
   2  12   6  -10.00   16.70
  -3 -12  -6   35.00   20.70
   3  12   6   34.30   23.00
  -2   6  -7   40.50   11.40
  -2   6  -7   29.90    6.90
   2  -6   7   20.40    8.10
   2  -6   7   18.10   10.50
  -3   6  -7   38.80    8.80
  -3   6  -7   26.50    9.70
   3  -6   7   21.80   29.20
   3  -6   7   21.50   10.10
  -4   6  -7   54.59   10.40
  -4   6  -7   52.49   13.00
   4  -6   7   87.69   29.10
   4  -6   7   42.60   12.90
  -5   6  -7   27.40   10.80
  -5   6  -7   31.60    9.40
   5  -6   7   29.70   10.90
   5  -6   7   31.10   26.30
   1   5  -7   20.60    9.00
  -1  -5   7   10.00    9.90
  -1  -5   7   60.99   22.70
   0   5  -7   48.70   11.70
   0  -5   7   16.90   10.70
   0  -5   7   37.40   11.60
  -1   5  -7   50.39   12.20
  -1   5  -7   44.30    7.80
   1  -5   7   29.50   11.40
  -2   5  -7   40.20   10.90
  -2   5  -7   37.70    7.50
   2  -5   7   32.20   10.70
  -3   5  -7   46.40    8.90
  -3   5  -7   65.29   13.00
   3  -5   7   20.80   10.20
   3  -5   7   61.79   27.00
  -4   5  -7   44.20    9.10
  -4   5  -7   46.70   12.70
   4  -5   7   92.09   27.10
   4  -5   7   53.39   13.00
  -5   5  -7   76.29   12.00
  -5   5  -7   51.39   12.40
   5  -5   7   34.70    9.70
   5  -5   7   62.69   25.60
   5  -5   7   21.50    7.30
  -6   5  -7   34.70   10.10
   6  -5   7   32.10   20.30
   6  -5   7   19.90    6.10
   6  -5   7   29.60    9.50
   6  -5   7    9.80    6.50
  -7   5  -7   39.40   11.30
  -7   5  -7   49.80   10.60
   7  -5   7   20.80    7.00
   7  -5   7   43.40   25.10
   7  -5   7   35.10   10.20
   7  -5   7   27.90    9.90
  -8   5  -7   54.19   11.70
  -8   5  -7   28.00   10.00
   8  -5   7   30.30   11.00
   8  -5   7   24.60    8.60
   8  -5   7   36.00   11.50
   8  -5   7   51.09   27.40
   2   4  -7  101.39   16.60
   2   4  -7   54.59   26.70
  -2  -4   7   97.49   29.00
   1   4  -7  107.19   16.60
   1   4  -7   67.39   26.00
  -1  -4   7  103.09   19.60
  -1  -4   7  108.29   30.20
   0   4  -7  153.78   20.00
   0  -4   7  158.18   21.50
  -1   4  -7  134.89   17.90
  -1   4  -7  141.29   15.70
   1  -4   7  143.99   22.40
  -2   4  -7  175.58   20.50
  -2   4  -7  170.38   18.30
   2  -4   7  156.08   20.90
  -3   4  -7  116.09   14.50
  -3   4  -7  117.29   16.20
   3  -4   7  107.49   18.20
   3  -4   7  202.88   38.20
  -4   4  -7   70.89   14.20
  -4   4  -7   70.19   12.20
   4  -4   7   94.99   16.60
   4  -4   7  135.39   30.50
  -5   4  -7  116.59   13.80
  -5   4  -7  113.59   17.50
   5  -4   7  110.89   17.60
   5  -4   7   68.99   17.80
  -6   4  -7   78.29   15.50
   6  -4   7   91.29   16.50
   6  -4   7  113.99   29.80
  -7   4  -7   66.89   11.60
   7  -4   7  129.09   32.20
   7  -4   7   62.69   16.10
   7  -4   7   74.59   14.40
   7  -4   7   62.59   16.20
  -8   4  -7   58.29   11.00
   8  -4   7   51.89   11.70
   8  -4   7   15.40   20.40
   8  -4   7   27.10   11.50
  -9   4  -7   22.60    9.00
  -9   4  -7   17.30    8.30
   9  -4   7   19.40   19.40
   9  -4   7   20.70   11.20
   9  -4   7   27.90   10.90
   3   3  -7   87.49   15.90
  -3  -3   7  106.79   29.30
   2   3  -7  125.59   15.80
   2   3  -7   67.39   27.00
  -2  -3   7  104.09   25.80
   1   3  -7  192.68   21.30
   1   3  -7  134.79   36.30
  -1  -3   7  191.48   31.00
   0   3  -7  221.78   24.50
   0  -3   7  218.18   25.90
  -1   3  -7  181.18   19.80
   1  -3   7  145.09   19.90
  -2   3  -7  257.77   27.10
  -2   3  -7  252.17   25.30
   2  -3   7  247.88   28.00
  -3   3  -7  227.68   22.30
  -3   3  -7  220.28   23.90
   3  -3   7  187.98   23.80
  -4   3  -7  301.17   31.30
  -4   3  -7  290.77   29.50
  -5   3  -7  155.78   21.30
  -5   3  -7  211.48   20.90
   5  -3   7  215.68   33.30
   5  -3   7  207.58   22.40
   5  -3   7  145.09   29.40
  -6   3  -7  185.48   19.50
   6  -3   7  129.19   27.60
   6  -3   7  199.48   32.40
   6  -3   7  154.18   19.80
  -7   3  -7  107.79   14.10
  -7   3  -7   90.79   13.80
   7  -3   7   86.79   14.90
   7  -3   7   72.29   10.70
   7  -3   7   91.59   28.00
  -8   3  -7   62.19   11.90
  -8   3  -7   68.19   14.10
   8  -3   7   49.10   10.70
   8  -3   7   51.99   17.60
   8  -3   7   40.60   21.00
  -9   3  -7   40.50   10.80
  -9   3  -7   20.60    8.00
   9  -3   7   34.10    9.20
   9  -3   7   39.60   23.00
   9  -3   7   39.00   14.50
 -10   3  -7    9.20    6.30
  10  -3   7   28.80   19.70
  10  -3   7   13.70    6.40
  10  -3   7   26.40   14.60
   4   2  -7   26.10    9.00
   4   2  -7   10.10   19.70
  -4  -2   7   66.79   21.00
  -4  -2   7   16.60   16.30
   3   2  -7   38.00    9.10
  -3  -2   7    9.00   11.30
  -3  -2   7   18.50    4.60
  -3  -2   7   41.10   17.80
   2   2  -7   59.29   10.60
   2   2  -7  126.59   33.80
  -2  -2   7   23.70   13.60
  -2  -2   7   44.60    7.40
  -2  -2   7   88.59   21.80
   1   2  -7   85.39   26.80
   1   2  -7  114.39   14.90
  -1  -2   7  119.89   13.00
  -1  -2   7  142.89   28.00
   0   2  -7  123.69   31.40
   0   2  -7  163.68   17.90
   0  -2   7  152.58   16.30
  -1   2  -7  248.38   24.80
   1  -2   7  246.08   26.40
   1  -2   7  215.98   23.30
  -2   2  -7  189.78   19.70
  -2   2  -7  202.08   21.20
   2  -2   7  171.98   20.50
   2  -2   7  205.08   22.20
  -3   2  -7  117.79   16.10
  -3   2  -7  141.99   15.10
   3  -2   7  133.59   16.40
  -4   2  -7  190.78   21.50
  -4   2  -7  193.68   20.10
   4  -2   7  186.68   21.30
  -5   2  -7  109.09   15.40
  -5   2  -7  129.49   14.00
   5  -2   7  114.99   14.70
   5  -2   7  100.79   13.80
   5  -2   7  124.19   27.70
   5  -2   7  111.79   24.70
  -6   2  -7  122.49   13.90
   6  -2   7  156.48   33.40
   6  -2   7   96.09   12.70
   6  -2   7   95.19   14.00
  -7   2  -7  105.19   13.50
  -7   2  -7  115.89   17.10
   7  -2   7   97.69   11.90
   7  -2   7  117.79   30.80
   7  -2   7  101.09   13.80
  -8   2  -7   68.89   11.70
  -8   2  -7   60.29   12.10
   8  -2   7   59.09   11.50
   8  -2   7   49.30   21.10
  -9   2  -7   89.39   15.70
  -9   2  -7   78.39   12.70
   9  -2   7   71.99   27.40
   9  -2   7   80.79   13.70
   9  -2   7   49.90   18.10
 -10   2  -7   19.40    7.90
 -10   2  -7   19.20    8.30
  10  -2   7   28.10   21.60
  10  -2   7   13.40   13.30
  10  -2   7   17.20    7.90
  11  -2   7    1.20   12.30
   5   1  -7   24.10    7.10
   5   1  -7    7.20   17.90
  -5  -1   7   13.60    3.80
  -5  -1   7   13.10   16.00
  -5  -1   7   46.00   14.70
   4   1  -7   44.00    9.00
   4   1  -7   25.30   18.90
  -4  -1   7   47.00    6.40
  -4  -1   7   33.70   14.40
  -4  -1   7   19.70   17.40
   3   1  -7   36.40    8.10
  -3  -1   7   19.00   13.60
  -3  -1   7   50.19   16.10
  -3  -1   7   25.10    5.20
   2   1  -7   28.20   18.80
   2   1  -7   35.70    7.30
  -2  -1   7   28.50   13.20
  -2  -1   7   13.60   12.00
  -2  -1   7   31.10    5.60
   1   1  -7   52.79   10.50
   1   1  -7   32.50   19.40
   1   1  -7   76.69   10.90
  -1  -1   7   60.19   15.70
  -1  -1   7   54.59    8.00
   0   1  -7   78.49   10.20
   0   1  -7   56.79   10.60
   0   1  -7   71.79   23.20
   0  -1   7   68.29    8.90
  -1   1  -7  140.69   14.40
  -1   1  -7  105.29   13.30
   1  -1   7  106.59   12.20
   1  -1   7   71.39   21.80
  -2   1  -7  175.68   17.70
  -2   1  -7  152.78   16.50
  -2   1  -7  173.48   17.70
   2  -1   7  145.09   16.30
   2  -1   7  181.08   18.40
   2  -1   7  126.69   16.80
  -3   1  -7  120.09   15.20
  -3   1  -7  134.49   15.00
  -3   1  -7  134.29   14.20
   3  -1   7  113.19   14.80
   3  -1   7  125.79   14.10
   3  -1   7  161.18   23.00
   3  -1   7  132.09   15.40
   3  -1   7   88.69   23.60
  -4   1  -7  229.98   24.50
  -4   1  -7  214.18   23.00
  -4   1  -7  249.97   23.70
   4  -1   7  244.98   24.30
   4  -1   7  196.18   30.60
   4  -1   7  236.28   23.30
  -5   1  -7  286.27   27.30
  -5   1  -7  301.57   27.20
   5  -1   7  239.98   26.60
   5  -1   7  271.87   28.10
  -6   1  -7  202.88   20.50
  -6   1  -7  199.18   20.10
   6  -1   7  187.78   21.00
   6  -1   7  181.78   30.80
  -7   1  -7  142.89   16.40
  -7   1  -7  140.69   15.20
  -7   1  -7  131.49   16.60
   7  -1   7  148.79   16.40
   7  -1   7  136.09   33.00
  -8   1  -7   88.99   14.30
  -8   1  -7   77.49   12.40
   8  -1   7   86.29   28.10
   8  -1   7   82.39   13.00
  -9   1  -7   35.00    9.10
  -9   1  -7   53.69   24.00
  -9   1  -7   47.10   11.20
   9  -1   7   58.09   26.80
   9  -1   7   72.19   11.10
   9  -1   7   35.10   19.20
 -10   1  -7   76.69   14.50
 -10   1  -7  139.29   39.10
 -10   1  -7   76.89   13.10
  10  -1   7   81.19   24.90
  10  -1   7   93.19   14.30
  10  -1   7   71.69   24.60
 -11   1  -7   25.60   27.60
 -11   1  -7   31.70    8.00
 -11   1  -7   38.00    9.50
  11  -1   7   36.00   19.00
   5   0  -7   10.70   20.50
   5   0  -7   55.39    9.20
  -5   0   7   72.79   15.60
  -5   0   7   33.40   20.40
  -5   0   7   57.79    7.30
   4   0  -7   92.19   11.80
  -4   0   7   87.29   10.20
  -4   0   7  105.69   16.40
   3   0  -7  134.89   14.50
   3   0  -7  120.29   15.50
  -3   0   7   71.99   25.50
  -3   0   7  107.79   18.00
  -3   0   7  146.49   13.40
   2   0  -7  128.49   14.00
   2   0  -7  128.39   15.50
   2   0  -7   65.69   26.70
  -2   0   7  125.39   13.00
  -2   0   7  120.99   17.40
   1   0  -7  101.29   13.00
   1   0  -7   67.99   23.80
   1   0  -7   91.39   11.80
  -1   0   7  122.19   16.00
  -1   0   7   96.79   11.10
   0   0  -7   73.09    9.50
   0   0  -7   57.89   21.20
   0   0  -7   81.49   11.80
   0   0   7   46.70   18.00
   0   0   7   72.59    8.60
  -1   0  -7   32.30    7.20
  -1   0  -7   39.20    7.30
   1   0   7   47.50    6.90
   1   0   7   14.60   13.20
   1   0   7   32.10    7.10
  -2   0  -7  126.69   14.30
  -2   0  -7  148.09   14.60
   2   0   7  111.39   13.90
   2   0   7  149.59   19.80
   2   0   7   80.09   23.70
   2   0   7  103.09   13.70
   2   0   7  115.49   13.80
   2   0   7  136.19   13.30
  -3   0  -7  117.59   13.90
  -3   0  -7  113.19   14.80
  -3   0  -7  142.19   14.60
   3   0   7  111.79   13.90
   3   0   7  144.39   14.00
   3   0   7   99.79   24.70
   3   0   7  143.29   14.70
   3   0   7  117.19   14.20
   3   0   7  154.58   21.90
  -4   0  -7  129.99   14.60
  -4   0  -7  123.79   14.40
   4   0   7  149.69   15.40
   4   0   7  128.69   14.80
   4   0   7  144.09   29.00
   4   0   7  153.08   23.20
   4   0   7  124.69   14.50
  -5   0  -7  118.79   12.80
  -5   0  -7  111.29   13.00
   5   0   7   96.99   12.50
   5   0   7  136.59   28.00
  -6   0  -7  120.89   13.30
  -6   0  -7  132.99   13.00
   6   0   7  112.49   27.70
   6   0   7   89.09   12.50
  -7   0  -7  188.38   20.00
  -7   0  -7  180.68   19.90
  -7   0  -7  207.58   19.10
   7   0   7  173.68   19.40
   7   0   7  180.58   38.90
  -8   0  -7  103.49   14.20
  -8   0  -7  122.99   12.90
  -8   0  -7  114.29   14.40
  -8   0  -7  190.68   39.10
   8   0   7  124.49   13.80
   8   0   7   81.39   26.90
  -9   0  -7   55.89   10.60
  -9   0  -7   70.19   10.60
   9   0   7   46.30    8.90
   9   0   7   50.69   24.60
 -10   0  -7   23.20    7.10
 -10   0  -7   24.20    7.30
 -10   0  -7   40.40   23.20
  10   0   7   31.60   20.80
  10   0   7   25.40   17.50
 -11   0  -7   17.70   19.30
 -11   0  -7   14.60    6.90
  11   0   7   50.19   25.10
  11   0   7   26.40   15.80
   6  -1  -7   11.70    5.50
   6  -1  -7   -1.00   17.70
  -6   1   7   15.10   11.00
  -6   1   7   24.50    4.30
  -6   1   7   13.00   10.80
  -6   1   7   33.00   20.90
   5  -1  -7   88.99   11.10
  -5   1   7  110.59   15.70
  -5   1   7   82.79   18.20
  -5   1   7  100.69   10.50
  -5   1   7   42.80   22.60
   4  -1  -7   72.09    9.80
   4  -1  -7   62.59   11.20
  -4   1   7   70.79   11.80
  -4   1   7   55.49   25.30
  -4   1   7   62.19    8.30
   3  -1  -7  146.39   17.40
   3  -1  -7   98.69   31.80
   3  -1  -7  145.99   15.90
  -3   1   7  177.68   16.80
  -3   1   7  145.69   15.70
   2  -1  -7  167.08   39.10
   2  -1  -7  232.78   23.20
   2  -1  -7  220.68   21.60
  -2   1   7  221.28   21.50
   1  -1  -7  199.58   36.40
   1  -1  -7  263.27   25.90
   1  -1  -7  302.77   27.20
  -1   1   7  266.67   24.90
  -1   1   7  276.77   25.80
   0  -1  -7  346.47   31.50
   0  -1  -7  314.07   42.30
   0  -1  -7  313.87   30.60
   0   1   7  315.67   31.40
   0   1   7  309.47   30.10
  -1  -1  -7  204.48   21.20
  -1  -1  -7  223.98   21.70
   1   1   7  207.08   20.50
   1   1   7  197.28   23.50
   1   1   7  188.88   38.10
   1   1   7  219.58   21.40
  -2  -1  -7   69.29    9.70
   2   1   7   51.89   19.50
   2   1   7   40.00    8.30
   2   1   7   53.89   13.20
   2   1   7   63.39    8.80
   2   1   7   66.09    9.30
  -3  -1  -7   90.49   10.40
   3   1   7   74.99    9.30
   3   1   7   73.29    9.80
   3   1   7   96.09   19.40
   3   1   7   72.49    9.40
   3   1   7   71.99   22.30
  -4  -1  -7   28.00   11.80
  -4  -1  -7   15.80    4.80
  -4  -1  -7    6.80    4.00
   4   1   7    6.60    4.00
   4   1   7    5.80    3.00
   4   1   7   14.30    3.90
   4   1   7   10.00    8.10
  -5  -1  -7    0.90    9.80
  -5  -1  -7    6.00    4.00
  -5  -1  -7    0.80    3.20
   5   1   7    9.80    4.70
   5   1   7   -1.60    2.30
   5   1   7   -5.70    2.30
   5   1   7    6.30    9.90
  -6  -1  -7    1.00    3.10
  -6  -1  -7   -2.00    3.60
  -6  -1  -7   -9.70   10.70
   6   1   7   -1.90    2.00
   6   1   7    7.00   12.00
  -7  -1  -7    0.40    4.10
  -7  -1  -7    8.50   14.50
  -7  -1  -7    2.40    3.40
  -7  -1  -7   -0.30    2.30
   7   1   7   -5.80   11.50
   7   1   7    2.90    2.80
  -8  -1  -7    8.50    4.10
  -8  -1  -7   10.90   14.30
  -8  -1  -7    2.00    4.80
  -8  -1  -7    7.90    3.40
   8   1   7   16.00   14.30
  -9  -1  -7   38.70    8.30
  -9  -1  -7   42.70    5.90
  -9  -1  -7   22.30    6.90
   9   1   7   25.50   18.40
 -10  -1  -7    9.50   15.80
 -10  -1  -7    7.80    5.20
 -10  -1  -7   -2.20    4.50
 -10  -1  -7   11.60    3.20
  10   1   7    0.60   16.00
  10   1   7    1.10   13.60
 -11  -1  -7   -6.60    4.60
 -11  -1  -7   -7.00   17.60
 -11  -1  -7   11.80    5.70
  11   1   7    1.10   15.80
  11   1   7    6.00   16.60
   6  -2  -7   24.30   24.70
   6  -2  -7   14.40    3.80
   6  -2  -7   14.90    6.40
  -6   2   7   13.40   10.50
  -6   2   7   -6.20   12.70
   5  -2  -7   53.69    9.70
   5  -2  -7   46.60    6.20
  -5   2   7   16.90   19.00
  -5   2   7   57.29   13.20
   4  -2  -7   66.09    8.30
   4  -2  -7   92.29   11.40
  -4   2   7   87.89   16.50
   3  -2  -7   94.39   12.50
   3  -2  -7   88.59    9.90
   3  -2  -7   63.89   26.30
  -3   2   7  110.69   17.70
   2  -2  -7  100.59   12.20
   2  -2  -7   94.39   27.30
   2  -2  -7  100.29   10.40
  -2   2   7   49.50   22.50
   1  -2  -7   70.19    8.50
   1  -2  -7   68.49   10.60
   1  -2  -7   72.69   22.70
  -1   2   7   57.29   22.50
  -1   2   7   72.49    8.60
   0  -2  -7  187.08   18.10
   0  -2  -7  175.38   35.50
   0   2   7  156.48   16.70
   0   2   7  131.29   33.10
   1   2   7  260.57   27.30
   1   2   7  303.27   26.70
   1   2   7  216.58   36.60
   1   2   7  292.37   26.60
  -2  -2  -7  349.47   30.70
   2   2   7  251.87   39.70
   2   2   7  312.47   29.80
   2   2   7  309.37   29.70
  -3  -2  -7  216.98   21.30
   3   2   7  170.78   30.20
   3   2   7  177.28   25.80
   3   2   7  239.78   20.90
   3   2   7  228.18   21.30
   3   2   7  199.68   20.00
  -4  -2  -7  105.99   11.30
   4   2   7   99.49   10.50
   4   2   7   86.09   21.60
   4   2   7  100.49   11.50
   4   2   7   73.99    8.80
  -5  -2  -7   25.90    5.70
  -5  -2  -7   37.40   15.60
   5   2   7   27.90    3.20
   5   2   7   26.20    5.50
   5   2   7   31.00   15.00
   5   2   7   27.50    6.90
  -6  -2  -7   29.10    6.50
  -6  -2  -7   31.00    6.30
  -6  -2  -7   69.49   22.10
   6   2   7   28.30    6.60
   6   2   7   40.90   11.20
   6   2   7   32.60   16.60
  -7  -2  -7    4.10    2.60
  -7  -2  -7    3.10   13.30
  -7  -2  -7    7.10    3.70
  -7  -2  -7    8.00    4.40
   7   2   7    8.20   12.30
  -8  -2  -7    5.90    3.60
  -8  -2  -7    4.80    3.10
  -8  -2  -7   22.60   14.70
  -8  -2  -7    8.00    5.30
   8   2   7   12.80   13.30
  -9  -2  -7    7.50    4.30
  -9  -2  -7   19.50    4.00
  -9  -2  -7    8.90    4.90
   9   2   7   23.00   16.60
 -10  -2  -7   17.30   18.00
 -10  -2  -7   -0.70    2.20
 -10  -2  -7    1.30    4.40
 -10  -2  -7   -2.90    3.90
  10   2   7   19.90   17.90
  10   2   7   -6.50   12.80
 -11  -2  -7   -6.40    4.30
 -11  -2  -7   -6.70   15.50
 -11  -2  -7    0.20    2.10
 -11  -2  -7    4.70    5.30
  11   2   7   -6.60   15.40
  11   2   7   -1.30   17.20
   6  -3  -7   31.00    7.90
   6  -3  -7   38.80   19.80
  -6   3   7   37.00   11.40
  -6   3   7   11.60   16.50
   5  -3  -7    1.70    4.30
   5  -3  -7    0.00   10.80
  -5   3   7   -3.30    5.40
  -5   3   7   -5.90   13.60
   4  -3  -7   61.59    9.60
  -4   3   7   33.20   20.50
  -4   3   7   59.79   13.70
   3  -3  -7   63.39    9.70
  -3   3   7   54.79   12.30
  -3   3   7   21.40   15.60
   2  -3  -7   88.09   11.20
   2  -3  -7   64.39   23.70
  -2   3   7   51.19   23.00
  -2   3   7  108.39   15.80
   1  -3  -7  148.89   15.10
   1  -3  -7  144.19   33.00
  -1   3   7  123.09   15.60
  -1   3   7   87.39   27.10
   0  -3  -7   77.69   10.20
   0   3   7   70.69    8.30
   0   3   7   43.30   20.80
   0   3   7   83.29   10.40
  -1  -3  -7  174.58   18.50
   1   3   7  171.68   17.10
   1   3   7  174.98   17.90
   1   3   7  170.78   17.60
   1   3   7  185.18   37.20
  -2  -3  -7  130.59   15.80
   2   3   7  138.49   14.80
   2   3   7  158.58   19.20
   2   3   7  150.38   14.40
   2   3   7  134.29   14.70
  -3  -3  -7  123.79   14.00
   3   3   7  125.49   13.10
   3   3   7  118.79   11.50
   3   3   7  120.99   18.80
   3   3   7  129.69   13.70
   3   3   7  119.99   11.60
  -4  -3  -7  113.99   14.80
   4   3   7  123.09   15.00
   4   3   7  153.88   14.50
   4   3   7  164.68   23.70
  -5  -3  -7   73.69   10.50
   5   3   7   68.49   20.80
   5   3   7   68.79    8.70
  -6  -3  -7  127.69   28.50
  -6  -3  -7   58.79    9.90
   6   3   7   76.89    9.30
   6   3   7  110.19   26.20
  -7  -3  -7   69.39   24.40
  -7  -3  -7   59.29    6.40
   7   3   7   81.19   25.70
  -8  -3  -7   12.20    4.90
  -8  -3  -7   37.30   18.20
  -8  -3  -7   23.60    4.70
   8   3   7   44.30   21.50
  -9  -3  -7   21.50    4.90
  -9  -3  -7   12.00    4.50
   9   3   7   26.90   17.80
 -10  -3  -7    0.40    3.00
 -10  -3  -7    1.80   15.90
 -10  -3  -7    5.10    4.80
  10   3   7   -0.20   15.30
  10   3   7   23.50   16.10
 -11  -3  -7   10.40    5.40
 -11  -3  -7  -14.10   15.60
 -11  -3  -7    5.30    3.10
  11   3   7    0.90   14.90
  11   3   7   28.10   22.30
   6  -4  -7   -8.10   13.20
   6  -4  -7   20.30    6.30
  -6   4   7   28.90   19.90
  -6   4   7   31.50   10.60
   5  -4  -7   12.60    5.40
   5  -4  -7    6.90   10.70
  -5   4   7   14.20    8.30
  -5   4   7    5.90   15.80
   4  -4  -7    2.50    4.80
  -4   4   7    3.70   13.80
  -4   4   7    1.70    6.20
   3  -4  -7    3.30    4.40
  -3   4   7    2.00    5.30
  -3   4   7    9.10   12.60
   2  -4  -7    2.00   11.70
   2  -4  -7    2.50    4.20
  -2   4   7    1.40    4.90
  -2   4   7   21.40   15.50
   1  -4  -7    4.40    4.50
   1  -4  -7   19.00   13.60
  -1   4   7    8.50    5.00
  -1   4   7   -0.80   12.50
   0  -4  -7   -6.30    3.70
   0   4   7   10.60   11.60
   0   4   7   -1.90    1.70
   0   4   7    0.80    3.70
  -1  -4  -7    1.50    4.30
  -1  -4  -7   18.00    5.70
   1   4   7   16.00    3.90
   1   4   7   14.10    4.50
  -2  -4  -7    9.00    4.90
  -2  -4  -7    7.50    6.90
   2   4   7    4.90    2.30
   2   4   7   13.20   14.20
   2   4   7    9.80    3.90
  -3  -4  -7   10.40    8.40
   3   4   7   14.00    3.70
   3   4   7    1.10    8.00
  -4  -4  -7    3.20    8.50
   4   4   7    6.50    3.30
   4   4   7   13.90   11.60
  -5  -4  -7   -6.20    8.70
   5   4   7   -2.90   10.00
  -6  -4  -7   19.50   15.30
   6   4   7   10.80    4.30
   6   4   7    0.30   11.30
  -7  -4  -7    9.00   11.70
  -7  -4  -7   27.30    3.20
   7   4   7   23.00   15.30
   7   4   7   26.70    6.30
  -8  -4  -7    4.30    2.70
  -8  -4  -7    5.80   10.80
   8   4   7   -5.10   11.20
  -9  -4  -7    6.10    3.60
   9   4   7  -13.60   12.90
 -10  -4  -7   16.90    5.40
 -10  -4  -7   37.30   18.40
  10   4   7    0.00   14.70
  10   4   7    9.90   17.30
 -11  -4  -7   42.30   21.60
 -11  -4  -7    9.30    3.90
 -11  -4  -7   15.30    6.30
  11   4   7   -3.30   13.50
  11   4   7   18.90   21.90
   6  -5  -7   16.30   14.90
   6  -5  -7   10.30    5.40
  -6   5   7   22.70   19.70
  -6   5   7    3.00    7.20
   5  -5  -7   12.10    5.20
   5  -5  -7    8.50    4.80
   5  -5  -7    8.70   14.50
  -5   5   7   21.90   16.50
  -5   5   7   13.40    7.30
   4  -5  -7   33.10   16.60
  -4   5   7   -7.50   12.00
  -4   5   7    4.80    6.50
   3  -5  -7    8.20   14.20
   3  -5  -7   -3.70    3.90
  -3   5   7   -5.70    4.40
  -3   5   7    1.60   11.40
   2  -5  -7   10.60   12.80
   2  -5  -7   15.70    5.80
  -2   5   7   -0.10    4.90
  -2   5   7   -3.70   12.50
   1  -5  -7   14.00   13.00
   1  -5  -7    1.00    4.70
  -1   5   7    6.00    4.90
  -1   5   7   -4.90   13.40
   0  -5  -7    4.00    4.70
   0  -5  -7   12.00    5.20
   0   5   7    7.00    4.10
   0   5   7   10.10    2.60
   0   5   7   -0.60   13.00
  -1  -5  -7   -2.70    4.40
   1   5   7    1.70    2.70
   1   5   7    3.80   14.70
  -2  -5  -7   10.90    9.00
   2   5   7    7.80   12.40
   2   5   7   14.80    3.70
  -3  -5  -7   -4.50    7.00
  -4  -5  -7   -7.20    7.60
   4   5   7    6.20    2.90
   4   5   7   -2.80    9.20
  -5  -5  -7    5.60   11.70
   5   5   7    2.10    2.90
   5   5   7    2.10   11.20
  -6  -5  -7   32.40   19.00
   6   5   7   22.50   16.40
   6   5   7   28.60    5.90
  -7  -5  -7    9.00    2.20
  -7  -5  -7   18.60   15.10
  -7  -5  -7    8.00    2.20
   7   5   7    6.90    3.50
   7   5   7   -1.00   11.90
  -8  -5  -7   12.40   12.80
  -8  -5  -7   -0.10    2.50
   8   5   7   -9.80   11.40
  -9  -5  -7  -12.60   13.60
  -9  -5  -7    2.80    3.30
   9   5   7    2.50   14.90
 -10  -5  -7   10.30   13.40
 -10  -5  -7   -0.60    3.40
  10   5   7    4.70   15.20
  10   5   7    1.80   15.50
 -11  -5  -7    5.80    5.50
  11   5   7    2.30   18.40
   6  -6  -7    0.40   16.90
   6  -6  -7   14.30    9.90
   6  -6  -7   26.70    6.60
  -6   6   7   23.10   10.00
  -6   6   7    7.80   17.80
   5  -6  -7   18.00    5.80
   5  -6  -7   21.70   16.20
  -5   6   7    3.30    6.90
  -5   6   7   10.60   17.70
   4  -6  -7   19.80   16.90
   4  -6  -7   40.30   10.50
   4  -6  -7   45.30    8.70
  -4   6   7   45.60   12.20
   3  -6  -7   36.50    8.00
   3  -6  -7   33.40    9.00
   3  -6  -7   31.50   18.10
  -3   6   7   34.40    9.60
  -3   6   7   19.80   15.70
   2  -6  -7   30.80   18.60
   2  -6  -7   42.20    8.70
   2  -6  -7   46.60    9.80
  -2   6   7   17.30   15.60
  -2   6   7   36.00    9.40
   1  -6  -7   44.40   10.10
  -1   6   7   24.60   16.40
  -1   6   7   39.00    8.50
   0  -6  -7    5.00    6.20
   0   6   7   11.30   15.00
   0   6   7    5.80    4.40
  -1  -6  -7   -2.70    6.80
   1   6   7    4.00   11.80
   1   6   7    4.10    3.20
  -2  -6  -7    6.50    7.80
  -2  -6  -7   -1.60    2.20
   2   6   7    3.10    2.90
   2   6   7   -6.10   11.40
  -3  -6  -7    7.80    2.50
  -3  -6  -7   10.00    8.40
  -4  -6  -7   26.60    3.40
  -4  -6  -7   27.00   15.30
  -5  -6  -7   38.90    4.40
  -5  -6  -7   18.70   17.30
   5   6   7   80.59   23.90
   5   6   7   49.10    7.50
  -6  -6  -7   19.60    3.50
  -6  -6  -7    8.70   14.40
   6   6   7   25.20    5.40
   6   6   7   18.60   15.10
  -7  -6  -7   26.40    5.00
  -7  -6  -7   40.70    5.10
  -7  -6  -7   11.40   15.10
   7   6   7   37.00    6.70
   7   6   7   21.90   17.20
  -8  -6  -7   14.20    4.20
  -8  -6  -7   21.70    4.80
   8   6   7   45.10   19.70
  -9  -6  -7    4.60    3.80
  -9  -6  -7   26.50   21.50
   9   6   7    8.40   19.20
 -10  -6  -7   14.10   19.20
 -10  -6  -7    3.10    4.40
  10   6   7   14.60   19.60
  10   6   7   10.40   17.60
   6  -7  -7   -3.20    4.10
   6  -7  -7   19.60   10.70
   6  -7  -7   -0.90   14.90
  -6   7   7   -3.00    7.60
  -6   7   7   -3.70   14.80
   5  -7  -7    2.90    4.70
   5  -7  -7   11.20   15.00
   5  -7  -7    6.60    8.50
  -5   7   7   14.90   17.70
  -5   7   7    6.20    7.10
   4  -7  -7    8.70    5.70
   4  -7  -7   10.50    8.20
   4  -7  -7   48.00   19.10
  -4   7   7   31.50   10.20
  -4   7   7   -0.70   13.70
   3  -7  -7    9.60    7.90
   3  -7  -7   11.30    5.40
   3  -7  -7   -4.10   14.60
  -3   7   7   -3.30   11.70
  -3   7   7   15.20    6.60
   2  -7  -7   39.20   10.50
  -2   7   7   16.80    7.50
  -2   7   7   22.30   16.90
   1  -7  -7   66.89   11.60
  -1   7   7   44.80    9.70
  -1   7   7   26.20   18.00
   0  -7  -7    4.70    4.20
   0  -7  -7    9.30    7.70
   0   7   7    5.20   14.00
   0   7   7   -0.70    3.40
  -1  -7  -7    4.60    3.70
  -1  -7  -7   19.40   10.30
   1   7   7   15.00   18.90
   1   7   7    8.40    4.60
  -2  -7  -7   17.30   13.70
  -2  -7  -7    5.10    3.80
   2   7   7   14.80   16.40
   2   7   7   12.10    4.50
  -3  -7  -7   22.60   14.30
  -3  -7  -7   26.50    5.70
  -4  -7  -7   10.60   10.20
  -5  -7  -7   12.50    3.60
  -5  -7  -7    3.90   11.20
   5   7   7   14.80    4.30
  -6  -7  -7   57.99    7.90
  -6  -7  -7   72.49   25.80
   6   7   7   70.79   10.90
  -7  -7  -7   32.60    6.40
   7   7   7   63.79   25.60
  -8  -7  -7   35.30    7.30
  -8  -7  -7   70.59   29.00
   8   7   7   45.90   24.70
  -9  -7  -7   20.10    5.80
  -9  -7  -7   30.90    7.90
  -9  -7  -7   55.19   25.90
   9   7   7   24.90   20.10
   9   7   7   32.20   21.00
 -10  -7  -7   -4.20   19.60
  10   7   7   29.30   24.60
  10   7   7   38.50   22.90
   6  -8  -7   29.00   13.90
   6  -8  -7  -10.60   14.50
   6  -8  -7    7.80    5.10
  -6   8   7   -5.00   15.80
  -6   8   7    2.40    8.30
   5  -8  -7    7.30    9.20
   5  -8  -7    5.70    5.40
   5  -8  -7   32.50   20.80
  -5   8   7    8.40    7.90
  -5   8   7   24.70   21.60
   4  -8  -7    2.70    8.80
   4  -8  -7    9.60   14.60
   4  -8  -7    5.50    4.80
  -4   8   7  -16.80   11.00
  -4   8   7   11.50    8.00
   3  -8  -7   -2.80    5.30
   3  -8  -7    6.70   10.10
  -3   8   7  -10.10    4.30
  -3   8   7    5.90   12.20
   2  -8  -7   10.20    6.00
  -2   8   7    4.60    5.70
  -2   8   7   12.70   14.60
   1  -8  -7    2.70    4.90
  -1   8   7    8.20    2.90
  -1   8   7   -4.80   11.20
  -1   8   7   -4.50    4.60
   0  -8  -7    4.10    4.40
   0  -8  -7   10.50   11.10
   0   8   7    4.50    4.70
   0   8   7   19.80   16.20
  -1  -8  -7    1.90    3.50
  -1  -8  -7   11.80   11.60
   1   8   7   11.20   14.80
   1   8   7   -4.70    3.50
  -2  -8  -7    1.10    3.70
  -2  -8  -7    0.30    9.90
   2   8   7    0.30    3.30
   2   8   7   26.00   18.40
  -3  -8  -7   12.80    4.40
  -3  -8  -7   -3.50   12.10
  -4  -8  -7   41.80   17.90
  -5  -8  -7   16.40   15.00
  -5  -8  -7    9.70    4.00
  -6  -8  -7   23.70   22.70
  -6  -8  -7   47.10    8.30
  -7  -8  -7   -2.40   14.10
  -7  -8  -7   -0.30    3.30
  -8  -8  -7   14.50   18.50
  -9  -8  -7   54.39   25.60
   9   8   7   35.60   21.70
   5  -9  -7   18.40   16.30
   5  -9  -7    0.80    4.80
   5  -9  -7   -0.80   10.20
  -5   9   7   14.50    8.00
  -5   9   7  -13.40   13.90
   4  -9  -7   15.20   12.30
   4  -9  -7    1.40    7.30
  -4   9   7   10.00    7.50
  -4   9   7   38.20   21.90
   3  -9  -7    3.70   11.40
   3  -9  -7   10.70    6.70
  -3   9   7  -16.80   10.90
  -3   9   7    9.70    6.80
   2  -9  -7    4.10    5.40
  -2   9   7   -2.40    5.50
  -2   9   7   -0.60   13.50
  -2   9   7    3.40    2.40
   1  -9  -7   74.89   12.70
  -1   9   7   57.59    7.60
  -1   9   7   26.30   17.50
  -1   9   7   49.10   11.20
   0  -9  -7   -5.40    3.60
   0  -9  -7  -13.60    8.50
   0   9   7   -6.40    3.70
   0   9   7    4.10   13.70
  -1  -9  -7    5.50    4.70
  -1  -9  -7    4.90   11.70
   1   9   7    2.80   15.40
   1   9   7    7.00    5.80
  -2  -9  -7   -0.60    3.40
  -2  -9  -7    3.30   12.10
   2   9   7    6.30    5.20
   2   9   7    4.80   15.40
  -3  -9  -7    3.40    3.80
  -3  -9  -7   -7.80   10.40
  -4  -9  -7    6.00   12.70
  -4  -9  -7    1.90    3.70
  -5  -9  -7   -1.00    3.90
  -6  -9  -7    8.40    4.00
  -6  -9  -7   21.50   17.60
  -7  -9  -7   13.90   19.50
  -7  -9  -7    7.60    4.60
  -8  -9  -7   -7.90   16.60
  -8  -9  -7    6.00    4.80
   4 -10  -7    5.90   13.40
   4 -10  -7    7.40    8.20
  -4  10   7   15.20   17.40
  -4  10   7    4.20    8.00
   3 -10  -7    7.90   15.40
   3 -10  -7   19.90    9.10
  -3  10   7   -5.90   12.90
  -3  10   7   -0.60    6.90
   2 -10  -7   25.50    8.20
  -2  10   7   42.60   10.20
  -2  10   7   14.70   15.80
  -2  10   7   29.50    5.50
   1 -10  -7   20.60    7.40
  -1  10   7   26.20   17.30
  -1  10   7   31.50    6.60
  -1  10   7   19.40    8.00
   0 -10  -7   60.09   22.60
   0 -10  -7   60.49   11.80
   0  10   7   27.90   16.80
   0  10   7   46.80   11.80
  -1 -10  -7   24.80    8.00
  -1 -10  -7   46.00   20.40
   1  10   7   29.30   18.20
   1  10   7   13.40    7.30
  -2 -10  -7   37.30   17.70
  -2 -10  -7   19.70    6.60
   2  10   7   34.70   23.60
  -3 -10  -7   28.80   21.00
  -3 -10  -7   12.10    5.70
   3  10   7   27.70   19.90
  -4 -10  -7   10.50    5.30
  -5 -10  -7   55.39   22.30
  -6 -10  -7   -8.90   13.30
  -6 -10  -7    8.70    5.80
  -7 -10  -7   13.20    6.00
  -7 -10  -7    6.90   18.40
   3 -11  -7    5.80    8.00
   3 -11  -7  -20.70   15.50
  -3  11   7    4.70    7.50
  -3  11   7   -9.50   13.70
  -3  11   7    6.00    3.30
   2 -11  -7    6.80    7.60
  -2  11   7   12.90    7.20
  -2  11   7    1.60    4.10
  -2  11   7   22.10   15.00
   1 -11  -7   -2.30    5.00
  -1  11   7    5.30    4.30
  -1  11   7    0.30    6.20
  -1  11   7   -6.80   12.60
   0 -11  -7    7.60    5.80
   0  11   7    6.60    6.70
   0  11   7   -5.20   11.80
  -1 -11  -7    9.20    6.70
   1  11   7   24.80    9.00
   1  11   7   35.40   21.80
  -2 -11  -7   -7.60   11.20
  -2 -11  -7   18.50    7.60
   2  11   7  -26.80   14.60
  -3 -11  -7   31.10    9.20
  -3 -11  -7   30.90   20.90
   3  11   7   19.40   19.70
  -4 -11  -7   37.30    9.40
  -4 -11  -7   36.00   21.20
  -5 -11  -7   18.80    6.40
  -5 -11  -7   24.60   15.40
  -6 -11  -7   61.19   28.00
   0 -12  -7   -3.80    5.90
   0 -12  -7   13.20   16.10
   0  12   7  -35.50   15.90
   0  12   7    1.60    7.50
   0  12   7    5.90    6.20
  -1 -12  -7    4.00   16.00
  -1 -12  -7    1.50    5.90
   1  12   7   31.00   21.00
  -2 -12  -7  -13.60   13.40
  -2 -12  -7   -4.70    4.60
   2  12   7   10.90   21.70
  -3 -12  -7    8.80    6.80
  -3 -12  -7   19.60   20.50
   3  12   7   23.30   21.20
  -3   5  -8    4.70    7.90
  -3   5  -8   -2.20    3.90
   3  -5   8    3.90    6.40
   3  -5   8   -0.40    5.80
   3  -5   8   -2.30   22.00
  -4   5  -8    5.90    4.80
  -4   5  -8    3.80    7.20
   4  -5   8    3.70    6.40
   4  -5   8    8.30    8.10
   4  -5   8   -7.30   21.60
  -5   5  -8    1.30    5.50
  -5   5  -8   -6.80    5.90
   5  -5   8   -0.50    6.90
   5  -5   8   23.20   22.60
   5  -5   8    1.50    5.10
   0   4  -8   -1.00    6.20
   0  -4   8    0.50   10.00
   0  -4   8   -7.90    6.90
  -1   4  -8   10.10    7.90
   1  -4   8   12.30   11.20
   1  -4   8    4.60    7.20
  -2   4  -8    3.70    7.40
  -2   4  -8    8.60    5.10
   2  -4   8   -1.10    5.60
   2  -4   8   19.10    9.70
  -3   4  -8    7.20    5.10
  -3   4  -8    4.70    6.80
   3  -4   8    4.00    6.20
   3  -4   8    6.20   14.90
  -4   4  -8    8.10    5.80
  -4   4  -8    6.40    6.50
   4  -4   8   -1.60    6.90
   4  -4   8    9.30    4.70
   4  -4   8   10.90   15.10
  -5   4  -8    1.40    5.40
  -5   4  -8   -5.20    5.30
   5  -4   8    3.70    5.90
   5  -4   8   15.10   18.50
   5  -4   8   -1.20    6.80
  -6   4  -8   -8.90    4.40
  -6   4  -8   -5.10    5.20
   6  -4   8    1.90    4.90
   6  -4   8   20.00   18.80
   6  -4   8   11.90   10.10
  -7   4  -8    3.70    6.70
   7  -4   8   -2.80   19.60
   7  -4   8   13.70    9.50
   7  -4   8   13.30    6.60
  -8   4  -8   -9.00    5.70
   8  -4   8   13.00   21.20
   8  -4   8    1.60    8.20
   8  -4   8    7.30   11.80
   8  -4   8    7.60    8.20
   2   3  -8   16.60    7.10
  -2  -3   8   16.10   16.00
   1   3  -8    1.80   15.80
   1   3  -8    0.50    6.50
  -1  -3   8    9.70    7.60
  -1  -3   8   19.20   18.10
  -1  -3   8   30.30   14.80
   0   3  -8   28.70    9.20
   0  -3   8   21.90   12.80
   0  -3   8   11.90    8.30
  -1   3  -8   44.60   10.10
   1  -3   8   53.99   20.20
   1  -3   8   18.00   11.60
   1  -3   8   22.30    8.60
  -2   3  -8   71.29   13.30
   2  -3   8   60.59   13.40
   2  -3   8   80.49   24.00
  -3   3  -8   45.10    8.40
  -3   3  -8   35.20   10.00
   3  -3   8   43.10   10.40
   3  -3   8   63.09   20.10
   3  -3   8   14.90   11.60
  -4   3  -8   62.49   10.20
  -4   3  -8   53.89   12.30
   4  -3   8   51.59   11.50
   4  -3   8  106.89   27.60
  -5   3  -8   23.40    8.80
  -5   3  -8   40.10    8.30
   5  -3   8   11.70   15.10
   5  -3   8   20.00   11.50
   5  -3   8   21.30    7.40
  -6   3  -8   43.50    9.20
   6  -3   8   22.90   16.20
   6  -3   8   31.40   14.90
   6  -3   8   33.40    8.80
  -7   3  -8   24.70    7.70
   7  -3   8    7.60   11.60
   7  -3   8   27.60    8.90
   7  -3   8   21.30   17.30
  -8   3  -8    1.30    5.80
   8  -3   8   24.60    7.10
   8  -3   8   13.20   19.60
  -9   3  -8    2.50    7.70
  -9   3  -8   14.20    8.30
   9  -3   8    4.20    5.90
   9  -3   8   -4.70    9.40
   9  -3   8    3.70   17.30
   3   2  -8   10.60   20.00
   3   2  -8    3.10    6.10
  -3  -2   8   -4.90    4.00
  -3  -2   8   11.50   13.60
  -3  -2   8   47.80   24.80
   2   2  -8  -11.10   14.10
   2   2  -8   23.60    7.60
  -2  -2   8    7.60   11.60
  -2  -2   8   55.99   18.60
  -2  -2   8    8.10    4.70
   1   2  -8   15.50    5.90
   1   2  -8   -5.00   14.50
  -1  -2   8   17.60   12.30
  -1  -2   8   16.40   13.90
   0   2  -8   52.59   10.30
   0  -2   8   33.60   14.60
  -1   2  -8   56.69   10.30
   1  -2   8   31.80    9.60
  -2   2  -8   60.59   10.70
   2  -2   8   50.29   11.10
   2  -2   8   32.30   17.10
   2  -2   8   68.49   18.80
  -3   2  -8  226.38   24.90
  -3   2  -8  242.58   23.70
   3  -2   8  209.88   25.00
  -4   2  -8  198.48   22.50
  -4   2  -8  198.58   20.60
   4  -2   8  177.08   21.60
  -5   2  -8  143.19   18.00
  -5   2  -8  151.78   16.80
   5  -2   8  143.99   17.60
   5  -2   8  157.28   32.20
   5  -2   8  102.29   25.70
  -6   2  -8  197.78   20.60
   6  -2   8  166.68   20.80
   6  -2   8  188.18   31.60
  -7   2  -8   95.59   14.30
   7  -2   8   84.99   25.20
   7  -2   8   91.39   15.40
  -8   2  -8   77.39   13.80
   8  -2   8   84.69   28.00
   8  -2   8   95.19   12.90
  -9   2  -8  105.29   15.40
  -9   2  -8  113.19   17.60
   9  -2   8  105.69   30.70
   9  -2   8   79.59   24.10
   9  -2   8   87.89   14.90
 -10   2  -8    8.20    6.40
 -10   2  -8    4.40    6.40
  10  -2   8   17.50   15.50
  10  -2   8   15.90    6.20
  10  -2   8   13.00   21.00
   3   1  -8   36.70    9.00
   3   1  -8   59.49   24.10
  -3  -1   8   37.80   13.50
  -3  -1   8   20.90   18.20
   2   1  -8   52.49    9.20
  -2  -1   8   35.70    6.30
  -2  -1   8   25.30   17.70
   1   1  -8   61.59   21.80
  -1  -1   8   45.20    7.20
  -1  -1   8   48.60   17.90
   0   1  -8  111.69   14.60
   0   1  -8   99.29   13.50
  -1   1  -8  142.49   16.90
  -1   1  -8  148.59   17.60
   1  -1   8  146.19   18.50
  -2   1  -8  122.49   15.60
  -2   1  -8  154.28   16.30
   2  -1   8  120.99   16.30
  -3   1  -8  165.88   19.20
  -3   1  -8  192.18   19.20
  -3   1  -8  172.88   18.00
   3  -1   8  155.48   18.70
   3  -1   8  111.49   29.00
  -4   1  -8  128.29   15.60
  -4   1  -8  130.39   16.90
  -4   1  -8  133.19   16.10
   4  -1   8  180.58   26.90
   4  -1   8  123.99   28.10
   4  -1   8  137.19   16.30
  -5   1  -8  210.18   21.40
  -5   1  -8  191.18   21.40
   5  -1   8  227.68   32.90
   5  -1   8  192.28   30.60
   5  -1   8  202.48   22.10
  -6   1  -8  245.78   25.90
  -6   1  -8  253.77   25.50
   6  -1   8  303.47   40.50
   6  -1   8  210.18   34.20
   6  -1   8  260.77   26.70
  -7   1  -8  204.98   21.80
  -7   1  -8  206.88   20.90
   7  -1   8  188.78   21.70
   7  -1   8  194.48   34.20
  -8   1  -8  208.48   22.10
  -8   1  -8  205.98   21.70
   8  -1   8  177.18   21.10
   8  -1   8  186.58   40.50
  -9   1  -8  198.88   21.70
  -9   1  -8  153.78   20.40
   9  -1   8  199.58   20.50
 -10   1  -8   90.59   14.40
 -10   1  -8   74.39   14.30
  10  -1   8   99.19   34.80
  10  -1   8   85.09   11.70
  10  -1   8   60.59   23.40
   4   0  -8   20.80    6.00
   4   0  -8    7.10   19.30
  -4   0   8    9.00   17.40
  -4   0   8    9.70    4.60
   3   0  -8   26.70    6.40
   3   0  -8   40.30    9.10
   3   0  -8   58.89   23.40
  -3   0   8   10.60   16.30
  -3   0   8   32.00    6.10
  -3   0   8   36.80    8.70
   2   0  -8    6.60    5.00
   2   0  -8    5.60    5.50
  -2   0   8   20.50   12.80
  -2   0   8   10.30    7.40
  -2   0   8    6.40    4.00
   1   0  -8   54.59    9.00
   1   0  -8   51.49   10.10
   1   0  -8   60.49   24.50
  -1   0   8   71.69   14.60
  -1   0   8   20.90   15.30
  -1   0   8   41.50    7.30
   0   0  -8   43.20    9.60
   0   0  -8   48.10    8.80
   0   0  -8   48.00   20.40
   0   0   8   63.89   13.50
   0   0   8   32.20   17.00
   0   0   8   68.49    9.50
  -1   0  -8   27.50    7.40
  -1   0  -8   16.90    6.00
   1   0   8   25.30   10.90
   1   0   8   25.10   16.00
  -2   0  -8  223.68   24.00
  -2   0  -8  249.48   24.20
   2   0   8  228.28   24.40
   2   0   8  237.18   29.30
   2   0   8  214.68   23.60
  -3   0  -8    6.50    4.90
  -3   0  -8    8.40    5.30
   3   0   8    7.60   11.60
   3   0   8    3.30    7.20
   3   0   8    1.40    3.30
  -4   0  -8   55.39    9.50
  -4   0  -8   73.99   10.50
   4   0   8   65.69   18.20
   4   0   8   64.99   10.40
   4   0   8   40.20   19.10
  -5   0  -8   68.49   10.80
  -5   0  -8   79.39   11.00
   5   0   8   68.39   11.20
   5   0   8   62.99   19.80
   5   0   8   43.10   19.20
  -6   0  -8   35.40    7.30
  -6   0  -8   37.40    7.50
   6   0   8   22.20    6.00
   6   0   8   28.00   15.20
  -7   0  -8   84.69   10.60
  -7   0  -8   81.09   12.10
   7   0   8   69.59   27.20
   7   0   8   73.49   10.20
  -8   0  -8   86.99   11.40
  -8   0  -8   83.39   13.30
  -8   0  -8  177.68   56.89
  -8   0  -8   83.89   10.80
   8   0   8   84.29   11.00
   8   0   8   65.09   26.10
  -9   0  -8   70.29   11.40
  -9   0  -8   70.09   11.80
  -9   0  -8   63.49    9.10
   9   0   8   63.99   10.30
   9   0   8   75.39   27.40
 -10   0  -8  231.68   50.79
 -10   0  -8  131.29   16.90
 -10   0  -8  133.09   17.50
  10   0   8  175.18   39.80
  10   0   8  140.99   40.10
 -11   0  -8  128.89   35.30
 -11   0  -8  103.69   16.50
 -11   0  -8  113.29   14.50
  11   0   8   63.99   31.20
  11   0   8   84.69   29.70
   5  -1  -8    8.80   21.80
  -5   1   8    5.00    9.00
  -5   1   8   11.60   16.30
   4  -1  -8   61.69    8.20
   4  -1  -8   40.40   22.40
   4  -1  -8   50.39   10.30
  -4   1   8   12.90   19.30
  -4   1   8   55.89    7.90
   3  -1  -8   64.09    9.10
   3  -1  -8   41.60    9.80
   3  -1  -8   45.10   24.80
  -3   1   8   56.89    8.30
   2  -1  -8   67.09    9.90
   2  -1  -8   68.29   12.10
  -2   1   8   71.09    8.80
  -2   1   8   44.50   21.40
   1  -1  -8   72.69    9.80
   1  -1  -8   76.79   12.00
   1  -1  -8   59.39   21.60
  -1   1   8   80.79    9.70
   0  -1  -8   54.39    9.70
   0  -1  -8   37.20    7.60
   0  -1  -8   32.60   16.40
   0   1   8   23.60   19.00
   0   1   8   42.10    7.30
   0   1   8   44.70    8.20
   0   1   8   36.10    7.90
  -1  -1  -8   33.70    7.80
  -1  -1  -8   37.50    7.60
   1   1   8   45.80    7.40
   1   1   8   32.90    7.10
   1   1   8   24.30   16.10
   1   1   8   26.30    9.30
  -2  -1  -8  105.79   12.50
   2   1   8   64.39   23.00
   2   1   8  101.59   16.10
   2   1   8   93.29   11.80
  -3  -1  -8   15.30    5.80
   3   1   8   22.90    5.30
   3   1   8   24.00   17.40
   3   1   8   22.30    6.00
   3   1   8   21.50   11.20
  -4  -1  -8   96.29   12.20
   4   1   8  109.59   14.80
   4   1   8   81.39   24.70
   4   1   8  114.49   24.10
   4   1   8   89.39   11.10
  -5  -1  -8   98.39   13.30
  -5  -1  -8  102.09   12.20
   5   1   8   89.89   11.10
   5   1   8  108.89   26.20
  -6  -1  -8   73.09    9.80
  -6  -1  -8   75.49   10.90
   6   1   8   58.79   23.40
   6   1   8   66.19    8.40
  -7  -1  -8  187.28   20.40
  -7  -1  -8  216.28   19.80
   7   1   8  134.79   35.10
   7   1   8  184.88   18.90
  -8  -1  -8  164.58   37.60
  -8  -1  -8   86.89   11.40
  -8  -1  -8  104.79   11.80
  -8  -1  -8   93.99   12.90
   8   1   8  114.49   32.90
  -9  -1  -8   62.69   10.30
  -9  -1  -8   59.79    8.60
  -9  -1  -8   56.39   10.10
   9   1   8   49.60   24.20
 -10  -1  -8   42.00    9.00
 -10  -1  -8   62.19   10.20
 -10  -1  -8   39.00    6.60
 -10  -1  -8   51.99   26.50
  10   1   8   31.40   25.50
 -11  -1  -8   74.69   29.00
 -11  -1  -8   32.80    9.20
 -11  -1  -8   36.60    8.60
  11   1   8   64.89   24.10
  11   1   8   41.40   26.30
   5  -2  -8   -0.10   15.90
   5  -2  -8   23.60    7.50
   5  -2  -8   36.60    5.30
  -5   2   8   20.90   11.20
  -5   2   8   48.10   24.20
   4  -2  -8    2.50   14.90
   4  -2  -8   29.80    7.90
   4  -2  -8   28.80    5.30
  -4   2   8    6.00   15.80
  -4   2   8   49.60   12.80
   3  -2  -8   34.00   19.70
   3  -2  -8   63.09   10.50
   3  -2  -8   52.09    7.10
  -3   2   8   89.79   15.40
  -3   2   8   19.00   19.00
   2  -2  -8  220.48   21.90
   2  -2  -8  188.98   19.80
   1  -2  -8  184.18   19.70
   1  -2  -8  143.69   35.50
   1  -2  -8  228.28   21.60
  -1   2   8  202.98   20.10
   0  -2  -8  318.57   31.20
   0   2   8  306.07   30.00
  -1  -2  -8  491.05   42.30
   1   2   8  415.66   40.80
   1   2   8  431.06   41.30
   1   2   8  431.86   41.20
  -2  -2  -8  130.59   14.70
   2   2   8  122.69   13.90
   2   2   8  141.89   14.40
   2   2   8  107.69   16.60
   2   2   8  103.09   28.60
  -3  -2  -8  435.16   36.60
   3   2   8  321.47   46.90
   3   2   8  384.86   36.00
   3   2   8  361.26   35.10
   3   2   8  344.27   41.40
  -4  -2  -8  243.38   23.80
   4   2   8  251.97   24.20
   4   2   8  227.48   22.30
   4   2   8  202.38   30.50
   4   2   8  233.88   35.50
  -5  -2  -8  311.97   28.80
   5   2   8  291.27   39.10
   5   2   8  284.67   26.60
   5   2   8  275.57   29.50
  -6  -2  -8  251.17   23.30
   6   2   8  183.08   32.60
  -7  -2  -8  137.79   16.20
  -7  -2  -8  144.39   15.50
   7   2   8  130.69   33.90
  -8  -2  -8  143.29   14.10
  -8  -2  -8  114.49   12.70
  -8  -2  -8  122.19   14.90
   8   2   8  103.59   31.50
  -9  -2  -8  125.99   12.60
  -9  -2  -8   97.69   13.90
  -9  -2  -8  103.99   12.40
   9   2   8  107.19   32.90
 -10  -2  -8   55.99   10.30
 -10  -2  -8   71.29    9.70
 -10  -2  -8   70.99    8.50
 -10  -2  -8   58.39   24.90
  10   2   8   33.00   23.10
 -11  -2  -8   46.20    6.30
 -11  -2  -8   58.59    9.70
 -11  -2  -8   30.60    8.20
 -11  -2  -8   33.90   22.50
  11   2   8   20.70   17.80
  11   2   8    9.60   19.60
   5  -3  -8    6.20    5.30
   5  -3  -8   -8.80   14.80
  -5   3   8   14.20   19.20
  -5   3   8    7.10    9.30
   4  -3  -8   13.00   16.20
   4  -3  -8   11.90    5.50
  -4   3   8    6.60   15.80
   3  -3  -8    4.50   13.60
  -3   3   8   20.30    9.30
  -3   3   8   12.80   15.20
   2  -3  -8   59.29   26.30
   2  -3  -8   99.29   13.70
  -2   3   8   86.39   15.00
   1  -3  -8  115.79   14.20
   1  -3  -8  100.99   28.90
  -1   3   8  102.19   16.40
   0  -3  -8  376.26   33.90
   0   3   8  308.17   33.70
  -1  -3  -8  470.35   42.50
   1   3   8  428.16   41.90
   1   3   8  413.96   42.00
   1   3   8  450.55   41.10
  -2  -3  -8  467.05   39.50
   2   3   8  329.27   50.09
   2   3   8  357.66   37.70
   2   3   8  384.46   40.90
   2   3   8  435.56   39.80
   2   3   8  437.26   38.20
  -3  -3  -8  456.35   39.50
   3   3   8  334.27   50.29
   3   3   8  424.26   37.30
   3   3   8  464.65   38.90
   3   3   8  371.66   37.00
   3   3   8  349.07   43.20
  -4  -3  -8  393.46   37.80
   4   3   8  342.47   44.20
   4   3   8  424.86   38.00
  -5  -3  -8  228.58   25.50
   5   3   8  287.97   26.90
  -6  -3  -8  256.37   26.20
  -6  -3  -8  332.47   39.50
   6   3   8  214.28   35.60
  -7  -3  -8   80.39   11.00
  -7  -3  -8  118.89   29.60
   7   3   8   67.99   24.50
  -8  -3  -8   65.99   22.60
  -8  -3  -8   31.40    7.20
   8   3   8   51.49   23.30
  -9  -3  -8   46.00    6.80
  -9  -3  -8   41.20    7.20
   9   3   8   32.40   22.40
 -10  -3  -8   37.30    7.30
 -10  -3  -8   16.00   20.20
 -10  -3  -8   44.30    6.80
  10   3   8   21.80   21.10
 -11  -3  -8   -3.00   18.20
 -11  -3  -8    4.30    4.50
  11   3   8   -3.20   17.60
  11   3   8   14.10   22.10
   5  -4  -8    6.90    5.70
   5  -4  -8   -2.10   14.10
  -5   4   8    3.20   17.20
  -5   4   8   26.40    8.80
   4  -4  -8   -0.90    9.90
   4  -4  -8   16.30    6.30
  -4   4   8    7.60   17.90
  -4   4   8   25.60    9.10
   3  -4  -8   82.89   12.40
  -3   4   8   65.69   14.50
   2  -4  -8   41.30    8.40
  -2   4   8   42.90   10.10
  -2   4   8   36.00   19.90
   1  -4  -8   84.39   12.40
  -1   4   8   75.89   13.30
   0  -4  -8   92.19   12.00
   0   4   8   77.59    9.20
   0   4   8   95.49   14.00
   0   4   8   66.59   25.00
  -1  -4  -8   30.30    7.70
   1   4   8   27.40    5.30
   1   4   8   22.30    5.90
   1   4   8   44.40   20.90
  -2  -4  -8  273.97   25.20
   2   4   8  221.58   37.80
   2   4   8  246.58   23.30
   2   4   8  209.88   22.60
  -3  -4  -8  321.97   32.10
   3   4   8  306.57   29.30
   3   4   8  348.97   31.50
   3   4   8  328.07   45.60
  -4  -4  -8  323.77   36.50
  -4  -4  -8  397.56   45.00
   4   4   8  388.26   36.90
   4   4   8  428.66   45.50
  -5  -4  -8  395.66   45.20
  -5  -4  -8  299.17   33.50
   5   4   8  375.06   44.90
  -6  -4  -8  218.98   33.40
  -6  -4  -8  210.98   23.00
   6   4   8  252.47   35.90
  -7  -4  -8  222.18   41.90
  -7  -4  -8  126.19   16.30
   7   4   8  196.18   39.50
  -8  -4  -8   88.29   12.50
  -8  -4  -8  156.18   35.80
   8   4   8  152.28   36.30
  -9  -4  -8   29.30   18.20
  -9  -4  -8   56.09    9.30
  -9  -4  -8   65.59    6.90
   9   4   8   59.29   26.90
 -10  -4  -8   35.50    6.80
 -10  -4  -8   63.29   25.50
 -10  -4  -8   35.00    7.00
  10   4   8   41.50   25.30
 -11  -4  -8   23.80   24.90
 -11  -4  -8   16.10    5.30
 -11  -4  -8   21.40    5.60
  11   4   8   29.70   20.40
  11   4   8    0.00   17.90
   5  -5  -8   38.80   19.10
   5  -5  -8   29.00    7.00
  -5   5   8    2.30   17.00
  -5   5   8   24.30    9.70
   4  -5  -8   27.10   19.60
   4  -5  -8   52.29    9.60
  -4   5   8   44.20   22.00
  -4   5   8   62.69   14.10
   3  -5  -8   96.49   11.80
  -3   5   8   49.70   22.40
  -3   5   8   72.79   15.20
   2  -5  -8   71.99   11.30
  -2   5   8   31.70   20.00
  -2   5   8   54.69   12.80
   1  -5  -8   99.49   13.40
  -1   5   8   57.99   25.30
  -1   5   8  117.89   14.20
   0  -5  -8   60.39   11.40
   0   5   8   76.99    7.90
   0   5   8   58.29   24.30
   0   5   8   63.99   11.30
  -1  -5  -8   58.39    9.50
  -1  -5  -8   58.09   10.80
   1   5   8   58.19    7.50
   1   5   8   72.49   26.30
   1   5   8   53.59    8.80
  -2  -5  -8   88.89   16.80
  -2  -5  -8   41.50   10.00
   2   5   8   53.59    8.70
   2   5   8   93.79   29.90
   2   5   8   53.99    7.00
  -3  -5  -8  124.19   20.00
   3   5   8  134.59   35.00
   3   5   8  118.59   11.30
  -4  -5  -8   50.49   17.20
   4   5   8   59.29   18.70
  -5  -5  -8  120.99   29.90
   5   5   8  134.19   31.00
  -6  -5  -8   92.09   27.70
   6   5   8  169.88   36.00
  -7  -5  -8   41.70   22.20
   7   5   8   44.90   19.60
  -8  -5  -8  218.38   46.90
   8   5   8  212.48   37.00
  -9  -5  -8   67.69    7.30
  -9  -5  -8   82.99   26.90
   9   5   8   31.20   24.80
 -10  -5  -8   44.70    7.30
 -10  -5  -8   53.09   25.40
 -11  -5  -8   47.00    8.30
  11   5   8   34.10   27.40
   5  -6  -8   32.20   19.20
   5  -6  -8   43.60    8.50
  -5   6   8   26.90   10.90
  -5   6   8   18.60   19.60
   4  -6  -8   39.50   23.00
   4  -6  -8   67.99   10.90
  -4   6   8   50.69   12.50
  -4   6   8   37.40   18.90
   3  -6  -8   54.59   22.30
   3  -6  -8   54.39   10.00
  -3   6   8   72.59   13.90
  -3   6   8   24.10   18.90
   2  -6  -8   39.50   21.00
   2  -6  -8   54.79    9.80
  -2   6   8   53.09   10.70
  -2   6   8   17.90   17.30
   1  -6  -8   29.10    8.30
  -1   6   8   55.29   11.00
  -1   6   8   13.30   14.10
   0  -6  -8   20.50    6.90
   0   6   8    9.10   17.30
   0   6   8   13.40    5.00
   0   6   8   18.40    3.40
  -1  -6  -8   57.49   13.50
   1   6   8   41.50   21.30
   1   6   8   49.80    6.90
   1   6   8   46.10    8.40
  -2  -6  -8    7.70    8.00
   2   6   8   10.10    3.80
   2   6   8    2.00   14.70
  -3  -6  -8   14.80   11.70
   3   6   8   12.40   16.50
   3   6   8   15.60    3.30
  -4  -6  -8   10.30   12.70
  -5  -6  -8   10.40   12.10
   5   6   8   25.40   16.00
  -6  -6  -8   50.49   20.40
   6   6   8   82.29   26.10
  -7  -6  -8   27.50   16.30
   7   6   8   30.70   17.50
   8   6   8  112.69   33.50
  -9  -6  -8   35.90   23.70
  -9  -6  -8   40.30    5.60
  -9  -6  -8   39.80    5.40
   9   6   8   51.79   26.20
 -10  -6  -8   23.30    5.40
 -10  -6  -8   32.90    6.10
 -10  -6  -8   47.10   25.50
  10   6   8   35.60   24.80
   5  -7  -8    7.40    5.50
   5  -7  -8    9.40   14.50
   5  -7  -8   14.10    5.30
  -5   7   8   -0.40    6.90
  -5   7   8   -2.50   14.90
   4  -7  -8   45.30   20.90
   4  -7  -8   39.70    8.80
   4  -7  -8   18.80    5.50
  -4   7   8    1.50   14.60
  -4   7   8   49.99   12.70
   3  -7  -8   28.10   19.50
   3  -7  -8   20.50    6.10
   3  -7  -8   28.40    8.10
  -3   7   8   -4.30   16.20
  -3   7   8   31.80   10.60
   2  -7  -8   47.20    9.50
   2  -7  -8   45.20   10.10
   2  -7  -8   37.10    8.70
  -2   7   8   59.69   12.10
  -2   7   8   21.90   17.90
   1  -7  -8   31.50    9.90
  -1   7   8   49.10   10.50
  -1   7   8   47.10   22.80
   0  -7  -8   14.50    8.30
   0   7   8   13.70    5.70
   0   7   8   22.40   18.80
  -1  -7  -8  116.39   19.20
   1   7   8  113.59   34.00
   1   7   8  129.69   14.60
  -2  -7  -8  119.69   25.20
   2   7   8  125.89   35.70
   2   7   8  113.49   13.30
  -3  -7  -8   36.90   16.90
   3   7   8   79.49   28.90
  -4  -7  -8   42.70   16.90
  -5  -7  -8   28.10   18.10
  -6  -7  -8  -11.50    9.60
  -7  -7  -8   82.89   36.80
   7   7   8   90.79   28.80
  -8  -7  -8   10.20   16.90
   8   7   8   28.80   19.60
  -9  -7  -8   -0.20    2.70
  -9  -7  -8    7.90    3.40
  -9  -7  -8   14.10   17.10
   9   7   8   26.40   22.40
 -10  -7  -8    3.70   17.20
 -10  -7  -8    0.70    3.70
 -10  -7  -8    8.40    4.10
  10   7   8   20.50   23.20
   5  -8  -8   44.60   22.00
   5  -8  -8   11.20    6.30
   5  -8  -8   17.30    9.40
  -5   8   8   -5.10    7.50
  -5   8   8    4.00   17.90
   4  -8  -8   19.50    7.20
   4  -8  -8    4.80    7.70
   4  -8  -8   22.00   15.70
  -4   8   8   17.80   17.80
  -4   8   8   11.20    7.80
   3  -8  -8    7.50    5.80
   3  -8  -8   31.10   10.10
  -3   8   8   16.10    7.40
  -3   8   8   15.90   19.50
   2  -8  -8   52.49   13.80
   2  -8  -8   48.80   13.80
  -2   8   8   25.70    8.70
  -2   8   8   14.30   16.90
   1  -8  -8   97.59   19.90
  -1   8   8   78.79   14.10
  -1   8   8   36.20   22.50
   0  -8  -8  102.09   22.30
   0  -8  -8  118.09   13.80
   0   8   8   98.39   13.80
   0   8   8   68.29   27.70
  -1  -8  -8   98.79   12.60
  -1  -8  -8  106.19   23.40
   1   8   8  105.59   13.40
   1   8   8   68.69   26.80
  -2  -8  -8   87.79   23.00
  -2  -8  -8   76.89   10.40
   2   8   8   79.69   10.90
   2   8   8   63.89   29.00
  -3  -8  -8   61.09   22.50
  -3  -8  -8   86.99   10.10
   3   8   8  127.19   35.00
  -4  -8  -8   76.99   24.60
  -4  -8  -8   76.79    9.20
  -5  -8  -8   42.70   21.70
  -5  -8  -8   37.80    6.10
  -6  -8  -8   30.10   16.50
  -6  -8  -8   15.30    4.00
  -7  -8  -8    1.20   11.80
  -8  -8  -8   26.40   22.40
  -9  -8  -8    5.10   15.10
  -9  -8  -8    3.40    3.40
  -9  -8  -8   -1.50    3.80
   4  -9  -8    1.50    4.80
   4  -9  -8   12.40    9.50
  -4   9   8   19.70    8.60
  -4   9   8    7.70   16.20
   3  -9  -8   12.00   10.50
  -3   9   8    0.10   16.80
  -3   9   8   10.10    8.20
   2  -9  -8   12.00   12.30
   2  -9  -8   12.10    7.20
  -2   9   8   11.70    6.90
   1  -9  -8   23.40    7.10
   1  -9  -8   16.40   12.60
  -1   9   8   10.00    6.20
  -1   9   8   -2.90   14.00
  -1   9   8   13.30    3.10
   0  -9  -8   46.20   17.70
   0  -9  -8   51.69   10.50
   0   9   8   77.29   12.70
   0   9   8   13.60   16.90
  -1  -9  -8   25.60    6.70
  -1  -9  -8   32.80   14.70
   1   9   8   13.20    6.60
   1   9   8   36.60   22.30
  -2  -9  -8   28.10    7.20
  -2  -9  -8   25.60   17.50
   2   9   8   24.70   18.40
   2   9   8   39.20    8.50
  -3  -9  -8   40.40    7.80
  -3  -9  -8   42.60   19.40
   3   9   8   33.20   21.70
  -4  -9  -8   31.00   18.10
  -4  -9  -8   27.60    6.30
  -5  -9  -8   34.10    7.00
  -5  -9  -8   26.80   19.70
  -6  -9  -8   12.20   14.00
  -7  -9  -8   11.60   17.10
  -7  -9  -8   17.20    5.40
  -8  -9  -8   13.10   16.90
  -8  -9  -8   13.50    4.70
   3 -10  -8   -0.30    6.90
   3 -10  -8   -4.10   11.00
  -3  10   8    9.00   18.90
  -3  10   8    7.40    8.40
   2 -10  -8    3.90    6.40
  -2  10   8   24.50   18.70
  -2  10   8    7.60    6.90
   1 -10  -8   -5.90   12.00
   1 -10  -8    4.40    4.60
  -1  10   8   23.00   18.80
  -1  10   8    9.50    3.80
  -1  10   8    3.60    6.10
   0 -10  -8   12.70   13.70
   0 -10  -8   10.40    5.80
   0  10   8   17.70    7.80
   0  10   8   -1.70   15.40
  -1 -10  -8    6.80   11.40
  -1 -10  -8   -6.00    3.90
   1  10   8   20.60   16.50
   1  10   8    3.30    5.50
  -2 -10  -8   -7.30    3.30
  -2 -10  -8   18.40   13.90
   2  10   8  -21.90   14.00
   2  10   8    1.60    5.50
  -3 -10  -8   10.40   14.80
  -3 -10  -8    5.30    4.50
   3  10   8   28.90   21.20
  -4 -10  -8    5.80    4.20
  -5 -10  -8   12.90    4.90
  -5 -10  -8   16.80   17.10
  -6 -10  -8   35.40   17.70
  -7 -10  -8   -1.00   18.20
  -7 -10  -8    5.00    4.20
   2 -11  -8    9.80    8.00
  -2  11   8    6.00    8.50
  -2  11   8   -1.30    2.70
  -2  11   8   -1.20   15.70
   1 -11  -8    2.20    5.60
   1 -11  -8  -16.50   12.90
  -1  11   8   -2.80   17.50
  -1  11   8   19.40    8.20
  -1  11   8   13.50    5.10
   0 -11  -8   13.50    6.60
   0 -11  -8    1.70   14.00
   0  11   8  -13.50   15.40
   0  11   8    9.60    8.20
  -1 -11  -8   10.30   13.90
   1  11   8   31.30   21.30
   1  11   8   -1.50    5.70
  -2 -11  -8    7.60    5.60
   2  11   8  -11.80   17.70
  -3 -11  -8   19.10   15.70
  -3 -11  -8    9.00    5.10
   3  11   8   38.60   25.80
  -4 -11  -8    4.70   15.50
  -4 -11  -8   -0.90    4.30
  -5 -11  -8   43.50   26.50
  -1 -12  -8   -6.00    5.90
  -1 -12  -8  -15.20   15.30
   1  12   8  -13.30   18.20
   1  12   8    0.70    6.90
  -2 -12  -8    1.30   14.90
  -2 -12  -8   -0.90    5.40
   2  12   8  -23.20   21.40
  -1   3  -9    3.70    5.90
   1  -3   9   28.00   12.70
   1  -3   9   -0.80    7.30
   1  -3   9  -15.90   12.20
  -2   3  -9    4.40    6.70
   2  -3   9   -9.20    8.30
   2  -3   9   -7.30   11.90
   2  -3   9  -10.20    6.80
  -3   3  -9    5.30    6.30
   3  -3   9    6.30    5.50
   3  -3   9    0.50    8.60
   3  -3   9   12.10   15.10
  -4   3  -9   23.30    6.50
  -4   3  -9   13.30    7.90
   4  -3   9   14.90    7.30
   4  -3   9   25.80   15.60
   4  -3   9    6.50    9.00
  -5   3  -9    7.80    5.40
  -5   3  -9   19.30    8.00
   5  -3   9   15.20    6.50
   5  -3   9   40.30   19.20
   5  -3   9   12.10   11.20
  -6   3  -9   51.79   10.20
   6  -3   9   22.20    7.20
   6  -3   9   28.00   13.80
   6  -3   9   48.00   22.20
  -7   3  -9   21.50    7.60
   7  -3   9   28.90   12.60
   7  -3   9   36.50    8.90
   7  -3   9   16.00   20.20
   8  -3   9   -0.90   12.20
   1   2  -9   36.50    9.80
  -1  -2   9   58.29   23.20
  -1  -2   9   47.20   18.90
  -1  -2   9   55.29   18.40
   0   2  -9   24.40    8.30
   0  -2   9   19.50   10.20
   0  -2   9   13.30   14.30
   0  -2   9   -3.60   14.60
   0  -2   9    2.80    9.60
  -1   2  -9   22.60    8.10
   1  -2   9   17.60   14.90
   1  -2   9   17.80    7.40
  -2   2  -9   17.20    7.10
   2  -2   9   14.80   12.80
   2  -2   9   12.90    6.50
   2  -2   9   -0.60    9.80
  -3   2  -9   20.40    8.20
   3  -2   9   15.20   13.50
   3  -2   9    6.60   11.20
   3  -2   9   12.20    6.40
  -4   2  -9   21.80    8.20
  -4   2  -9   31.80    7.40
   4  -2   9   39.30   17.50
   4  -2   9   18.90   13.50
   4  -2   9   18.90    7.60
  -5   2  -9   11.00    5.10
   5  -2   9    0.50    4.00
   5  -2   9    9.50   12.00
   5  -2   9   23.50   14.10
  -6   2  -9    5.20    5.00
   6  -2   9   -8.80    9.50
   6  -2   9   20.30   12.90
   6  -2   9    5.20    4.50
  -7   2  -9   13.60    6.90
   7  -2   9   17.70    6.60
   7  -2   9    5.40   15.20
   8  -2   9   12.80    5.30
  -9   2  -9   30.40    9.40
   9  -2   9   65.49   27.90
   2   1  -9   20.80    7.60
   2   1  -9   39.70   23.50
  -2  -1   9   25.70   12.40
  -2  -1   9   41.50   12.60
  -2  -1   9    4.00   16.40
   1   1  -9   43.10   23.00
   1   1  -9   32.30    9.50
  -1  -1   9   58.99   16.50
  -1  -1   9   22.00   18.00
  -1  -1   9   44.30   14.90
   0   1  -9   49.40   10.60
   0  -1   9   74.29   18.50
   0  -1   9   72.89   19.00
  -1   1  -9   67.69   12.60
  -1   1  -9   67.29   12.50
   1  -1   9   77.19   14.40
   1  -1   9   50.69   16.10
  -2   1  -9   48.60    9.90
  -2   1  -9   51.89   10.60
   2  -1   9   57.69   11.50
   2  -1   9   41.90   18.30
   2  -1   9   57.29   15.70
  -3   1  -9   14.80    7.50
  -3   1  -9    4.40    6.60
   3  -1   9   19.60   13.80
   3  -1   9    5.00   12.40
   3  -1   9   16.40    5.90
  -4   1  -9    3.70    5.10
  -4   1  -9    6.80    6.50
  -4   1  -9    9.20    5.20
   4  -1   9  -15.40    9.30
   4  -1   9    1.80    3.90
   4  -1   9   22.30   13.00
  -5   1  -9    5.50    4.80
  -5   1  -9    9.20    5.60
   5  -1   9    6.20    4.50
   5  -1   9    6.10   12.00
   5  -1   9   16.60   13.20
  -6   1  -9   -6.30    3.80
  -6   1  -9   -1.10    4.20
   6  -1   9    8.50    4.40
   6  -1   9  -17.00    9.30
   6  -1   9    5.70   12.50
  -7   1  -9    3.10    5.30
  -7   1  -9    1.00    4.70
   7  -1   9    6.50   11.30
   7  -1   9   -3.80    9.50
   7  -1   9    8.60    5.40
  -8   1  -9    2.40    5.50
   8  -1   9   13.70    6.10
   8  -1   9   13.80   14.80
  -9   1  -9    5.30    7.00
   9  -1   9   29.60   20.60
   9  -1   9    1.90    4.30
 -10   1  -9    5.60    6.80
 -10   1  -9   -1.60    5.00
  10  -1   9   36.90   22.10
  10  -1   9    1.80    4.80
  10  -1   9    7.40   13.90
   3   0  -9   10.70    5.10
   3   0  -9    7.10   20.30
  -3   0   9    9.30   16.90
   2   0  -9   -7.00   13.80
   2   0  -9    5.40    5.00
   2   0  -9   21.60    7.90
  -2   0   9    6.80    3.20
  -2   0   9   30.40   20.10
   1   0  -9   -5.40   14.50
   1   0  -9    3.80    5.70
   1   0  -9   11.10    5.60
  -1   0   9   12.10    6.40
  -1   0   9  -20.40   11.30
   0   0  -9   21.80    7.70
   0   0  -9   23.00    6.60
   0   0   9   30.80   10.00
   0   0   9   17.90    9.70
   0   0   9   12.80   13.60
  -1   0  -9   40.00    8.50
  -1   0  -9   23.60    7.70
   1   0   9   14.80    8.70
   1   0   9   15.10   14.70
  -2   0  -9   70.49   12.00
  -2   0  -9   49.00   10.90
   2   0   9   37.30   21.50
   2   0   9   66.19   16.50
   2   0   9   83.59   13.30
  -3   0  -9   64.39   11.20
   3   0   9   66.19   11.60
   3   0   9   70.29   18.10
   3   0   9   30.50   17.80
  -4   0  -9   16.70    6.50
   4   0   9    8.80   12.30
   4   0   9    8.50   12.60
   4   0   9    6.10    4.60
  -5   0  -9   -2.60    4.60
  -5   0  -9    2.50    4.80
   5   0   9   -6.00   10.20
   5   0   9   -0.60   11.70
   5   0   9    2.60    3.30
  -6   0  -9    1.30    4.60
  -6   0  -9    4.40    4.40
   6   0   9    9.30   13.20
   6   0   9    6.20    4.00
  -7   0  -9    8.90    5.60
  -7   0  -9    3.50    4.90
   7   0   9   14.00   12.80
   7   0   9   12.00    5.10
  -8   0  -9    6.80    5.60
  -8   0  -9    1.40    4.20
   8   0   9   -2.30    3.70
   8   0   9   20.80   14.70
  -9   0  -9   24.10    5.70
  -9   0  -9   29.20    7.70
   9   0   9    8.70   16.80
   9   0   9   11.70    5.20
 -10   0  -9   10.30   22.20
 -10   0  -9    8.70    6.30
 -10   0  -9   12.90    6.30
  10   0   9   48.10   24.70
   3  -1  -9   -0.50    5.60
   3  -1  -9  -22.90   12.60
   3  -1  -9   -3.70    3.50
  -3   1   9   37.60   25.60
   2  -1  -9   14.30   17.30
  -2   1   9    7.40   15.30
   1  -1  -9   -0.20    5.60
   1  -1  -9    9.80    4.20
  -1   1   9   -6.90   11.50
   0  -1  -9    3.90    4.50
   0  -1  -9    1.00    5.20
   0   1   9   -7.00   10.50
  -1  -1  -9   -0.40    4.80
  -1  -1  -9   -7.20    3.00
   1   1   9   11.10   11.90
   1   1   9    2.40    5.30
   2   1   9    6.90    8.70
   2   1   9   12.50    4.70
   2   1   9    8.40   14.60
  -3  -1  -9    2.40    5.20
   3   1   9    2.40    9.00
   3   1   9    1.50    3.30
   3   1   9   -2.60    7.10
  -4  -1  -9   -9.80    3.40
   4   1   9  -11.90    9.30
   4   1   9    4.40    3.40
   4   1   9   -4.10    9.90
  -5  -1  -9    7.60    4.80
   5   1   9    5.60    9.60
   5   1   9   18.50   15.20
   5   1   9    6.10    3.80
  -6  -1  -9    9.00    4.60
  -6  -1  -9    6.40    4.70
   6   1   9   -1.70   12.00
   6   1   9    6.20    3.60
  -7  -1  -9   -2.40    4.00
  -7  -1  -9   37.30   22.20
   7   1   9   12.40   16.80
  -8  -1  -9    5.50   27.80
  -8  -1  -9   -3.90    4.50
  -8  -1  -9   -1.00    3.70
   8   1   9   -4.90    2.70
   8   1   9    2.60   15.60
  -9  -1  -9   10.50    4.60
  -9  -1  -9   -4.80   17.90
  -9  -1  -9   -2.40    4.80
   9   1   9   -6.20   12.10
 -10  -1  -9   26.60    6.90
 -10  -1  -9   23.50    5.80
 -10  -1  -9   31.80    8.20
 -10  -1  -9   38.20   24.30
  10   1   9   27.30   22.90
   4  -2  -9   12.20   22.90
   4  -2  -9    3.20    5.80
  -4   2   9    1.80    8.60
  -4   2   9   -4.70   16.30
   3  -2  -9   11.60   19.30
  -3   2   9   -9.40   13.70
   2  -2  -9   -3.30    5.00
   2  -2  -9   18.30   16.50
  -2   2   9   -3.30   12.20
   1  -2  -9    1.00    4.80
  -1   2   9   12.90   13.50
   0  -2  -9    1.20    4.70
   0   2   9    2.30   12.50
  -1  -2  -9   -1.90    4.30
   1   2   9   -6.20   12.60
   1   2   9   12.00    4.70
  -2  -2  -9   20.20    6.60
   2   2   9   13.70    5.10
   2   2   9    2.80    6.50
   2   2   9   16.00   17.40
  -3  -2  -9   52.99    9.60
   3   2   9   40.60    7.80
   3   2   9   36.80   13.60
   3   2   9   63.29   10.00
   3   2   9   29.70   19.30
  -4  -2  -9   10.40    5.50
   4   2   9    8.30    9.80
   4   2   9   -5.90   15.10
   4   2   9   12.10    3.50
  -5  -2  -9    0.80    4.10
   5   2   9    8.90   11.20
   5   2   9    6.00    2.70
   5   2   9   14.20   14.30
  -6  -2  -9    3.40   12.70
  -6  -2  -9   11.50    5.10
   6   2   9    1.70   11.90
   6   2   9    4.00    1.80
  -7  -2  -9    6.30    4.70
  -7  -2  -9  -13.30   11.40
   7   2   9    8.90   16.20
  -8  -2  -9  -10.40   12.60
  -8  -2  -9    0.50    4.00
   8   2   9   30.10   18.60
  -9  -2  -9    3.90    5.90
  -9  -2  -9    5.40    4.30
   9   2   9    4.60   18.50
 -10  -2  -9   -2.50    3.00
 -10  -2  -9   -7.70    3.00
 -10  -2  -9   -8.80   16.10
 -10  -2  -9    1.00    4.50
  10   2   9   -2.00   18.60
 -11  -2  -9  -32.60   18.60
 -11  -2  -9    3.00    3.70
 -11  -2  -9    3.90    4.60
 -11  -2  -9    7.50    5.30
  11   2   9   11.20   22.00
  11   2   9    5.70   15.40
   4  -3  -9    2.80    5.50
   4  -3  -9   28.80   24.30
  -4   3   9  -15.10    5.70
  -4   3   9    7.60   16.00
   3  -3  -9   -2.30   15.30
   3  -3  -9   -6.00    4.30
  -3   3   9    5.30    6.90
  -3   3   9   10.40   16.00
   2  -3  -9   18.20   16.00
  -2   3   9    7.20   16.60
  -2   3   9   -2.60    5.80
   1  -3  -9    5.40    5.20
  -1   3   9    0.00    6.00
  -1   3   9   16.40   18.60
   0  -3  -9    7.20    5.90
   0   3   9   18.80   16.00
   0   3   9    8.20    5.90
  -1  -3  -9   16.20    6.20
   1   3   9    2.00    4.60
   1   3   9   -4.10   13.50
   1   3   9    9.60    4.50
  -2  -3  -9    3.50    5.20
   2   3   9    3.90    4.20
   2   3   9   18.90   16.20
   2   3   9    4.80    5.00
   2   3   9    3.50    3.90
  -3  -3  -9   -5.70    4.80
   3   3   9    3.20    2.70
   3   3   9   -3.20   14.00
   3   3   9    0.00    2.70
   3   3   9   11.80    8.80
   3   3   9   -5.50    3.90
  -4  -3  -9   70.69   17.30
  -4  -3  -9   48.70    9.50
   4   3   9   35.00    4.70
   4   3   9   22.70   12.10
   4   3   9   30.20    4.40
   4   3   9   13.20   16.40
   4   3   9   29.00    7.70
  -5  -3  -9   42.20    8.50
  -5  -3  -9   52.59   17.80
   5   3   9   24.30   12.90
  -6  -3  -9   66.19   22.00
  -6  -3  -9   35.20    8.10
   6   3   9   22.70   14.40
  -7  -3  -9   23.60    6.70
  -7  -3  -9   19.70   16.00
   7   3   9   33.20   19.70
  -8  -3  -9   42.30    7.80
   8   3   9   30.20   20.20
  -9  -3  -9   44.80    8.20
   9   3   9   42.90   24.00
 -10  -3  -9   18.10   21.30
 -10  -3  -9   28.00    6.10
  10   3   9   13.10   18.20
 -11  -3  -9    5.80   22.00
 -11  -3  -9    6.70    4.20
 -11  -3  -9    3.20    3.60
  11   3   9  -36.20   18.10
  11   3   9    6.80   14.60
   4  -4  -9   -4.00    4.40
   4  -4  -9  -10.20   14.30
  -4   4   9   -2.10   18.30
  -4   4   9   16.40    8.60
   3  -4  -9   26.10   18.40
   3  -4  -9    5.30    5.60
  -3   4   9   -5.40   14.90
  -3   4   9    4.20    6.40
   2  -4  -9    0.20   19.20
   2  -4  -9    0.10    5.30
  -2   4   9  -13.80   13.10
  -2   4   9   22.60    8.70
   1  -4  -9    1.40    5.60
  -1   4   9   24.20   19.40
  -1   4   9   10.20    6.90
   0  -4  -9   -5.30    4.70
   0   4   9    5.10    4.60
   0   4   9   -2.50   13.50
  -1  -4  -9   28.50    7.90
   1   4   9   27.80   19.80
   1   4   9   33.10    7.70
  -2  -4  -9   73.09   11.80
   2   4   9   55.79    8.90
   2   4   9   61.99    9.50
   2   4   9   68.39   23.50
  -3  -4  -9   17.20    8.90
  -3  -4  -9    9.90    6.20
   3   4   9   -2.40   14.30
   3   4   9    8.00    8.80
   3   4   9    4.10    2.40
   3   4   9    3.40    3.90
  -4  -4  -9   76.79   18.80
  -4  -4  -9   32.40    8.70
   4   4   9   45.50   20.50
   4   4   9   35.90    8.00
   4   4   9   80.69   20.60
  -5  -4  -9   45.20   17.60
  -5  -4  -9   23.60    7.60
   5   4   9   27.00   15.10
  -6  -4  -9   59.49   11.10
  -6  -4  -9   93.39   26.00
   6   4   9   59.69   21.70
  -7  -4  -9  113.09   14.30
  -7  -4  -9  154.48   34.30
   7   4   9   83.39   27.10
  -8  -4  -9   28.40    7.60
  -8  -4  -9   63.09   25.90
   8   4   9    3.20   15.50
  -9  -4  -9   52.39    8.90
  -9  -4  -9   28.80   20.10
   9   4   9   40.70   24.60
 -10  -4  -9   39.00    7.50
 -10  -4  -9   30.10   24.60
  10   4   9   21.90   19.00
 -11  -4  -9    6.40   23.40
 -11  -4  -9   31.30    5.10
 -11  -4  -9   21.20    6.10
  11   4   9   18.30   25.70
   4  -5  -9   23.90   20.80
   4  -5  -9    1.20    5.30
  -4   5   9   20.10    9.30
  -4   5   9   11.50   20.30
   3  -5  -9   14.50    6.20
   3  -5  -9   25.00   16.70
  -3   5   9   18.30   18.30
  -3   5   9   12.30    7.40
   2  -5  -9    2.80    5.50
  -2   5   9    4.20    6.30
  -2   5   9   -3.20   13.50
   1  -5  -9   19.60    7.10
  -1   5   9   19.30    7.30
  -1   5   9   10.30   13.40
   0  -5  -9   20.00    7.10
   0   5   9    6.60   16.10
   0   5   9   38.80    8.30
  -1  -5  -9   26.50    7.60
   1   5   9   15.10   19.00
   1   5   9   25.90    6.50
   1   5   9   20.30    4.90
  -2  -5  -9    7.20    6.30
  -2  -5  -9   13.00    6.80
   2   5   9    7.70    3.60
   2   5   9    6.80    3.90
   2   5   9   -6.60    9.40
  -3  -5  -9   73.09   17.30
  -3  -5  -9   29.90    9.00
   3   5   9   49.40    5.70
   3   5   9   50.79    9.00
   3   5   9   92.49   30.60
  -4  -5  -9   35.90   15.30
  -4  -5  -9   29.80    8.50
   4   5   9   49.30   15.90
   4   5   9   48.00    9.00
   4   5   9   38.10   21.90
  -5  -5  -9   37.80   16.10
  -5  -5  -9   25.60    7.70
   5   5   9   34.80   15.50
  -6  -5  -9   80.09   24.30
  -6  -5  -9   37.70    9.10
   6   5   9   32.20   19.40
  -7  -5  -9   31.20    8.40
  -7  -5  -9   87.09   26.40
   7   5   9   54.09   23.10
  -8  -5  -9   96.69   32.80
  -8  -5  -9   30.20    8.00
   8   5   9   52.89   23.80
  -9  -5  -9   26.60    6.90
  -9  -5  -9   65.19   22.40
   9   5   9    5.80   17.80
 -10  -5  -9   19.00    6.00
 -10  -5  -9   67.69   21.60
  10   5   9    8.90   17.80
   4  -6  -9   11.20    5.80
   4  -6  -9   34.50   20.80
  -4   6   9   -3.70   14.80
  -4   6   9   10.50    8.60
   3  -6  -9   16.80   15.50
   3  -6  -9   22.70    7.70
  -3   6   9    4.30   19.90
  -3   6   9   25.60   10.20
   2  -6  -9   21.20    7.40
  -2   6   9   11.70   18.10
  -2   6   9   19.10    7.60
   1  -6  -9   14.60    6.90
  -1   6   9   19.10    7.00
  -1   6   9   11.10   18.80
   0  -6  -9   43.40    9.80
   0   6   9   51.59   10.10
   0   6   9   48.60   22.40
  -1  -6  -9   14.80    5.60
  -1  -6  -9    9.10    6.90
   1   6   9   33.20   17.80
   1   6   9   17.90    5.70
   1   6   9   23.30    4.40
  -2  -6  -9    2.40    5.10
  -2  -6  -9    4.10    6.70
   2   6   9   -2.70    3.20
   2   6   9    6.10   19.30
   2   6   9    3.60    3.40
  -3  -6  -9   37.60   13.80
   3   6   9   19.20   19.50
   3   6   9   38.40    4.80
  -4  -6  -9   12.80   12.50
   4   6   9   26.90   20.50
  -5  -6  -9   48.10   18.60
   5   6   9   70.99   22.30
  -6  -6  -9   76.89   24.30
   6   6   9  111.09   30.00
  -7  -6  -9    2.80   14.20
   7   6   9   16.10   14.00
   8   6   9   84.19   26.90
  -9  -6  -9   73.49   27.00
 -10  -6  -9   83.49   29.70
  10   6   9   10.40   22.70
   4  -7  -9    6.30   16.20
   4  -7  -9    5.90    5.60
  -4   7   9   -7.20    6.90
  -4   7   9    9.60   19.70
   3  -7  -9   23.80    7.80
   3  -7  -9   56.39   26.20
  -3   7   9   21.50    9.20
   2  -7  -9   32.20    9.10
  -2   7   9   30.80   10.10
  -2   7   9   34.30   20.60
   1  -7  -9   28.20    8.70
  -1   7   9   23.10   21.10
  -1   7   9   48.10   10.40
   0  -7  -9   98.09   16.70
   0  -7  -9  112.89   14.70
   0   7   9   99.09   32.50
   0   7   9  142.99   12.10
   0   7   9  113.79   15.60
  -1  -7  -9   44.40   12.50
   1   7   9   57.79    7.80
   1   7   9   38.90    8.60
   1   7   9   55.89   24.50
  -2  -7  -9   55.99   15.50
   2   7   9   59.89   26.00
   2   7   9   53.89    9.00
  -3  -7  -9   19.50   11.10
   3   7   9   34.90   25.70
   3   7   9   33.10    5.30
  -4  -7  -9    1.10    9.60
   4   7   9    6.90   15.50
  -5  -7  -9   29.20   15.90
  -6  -7  -9   37.60   18.70
  -7  -7  -9   23.60   16.20
   7   7   9   15.60   15.20
  -8  -7  -9   10.00   15.20
   8   7   9   16.20   15.60
   9   7   9   45.80   25.40
   4  -8  -9    7.10    6.00
   4  -8  -9  -10.20   12.30
  -4   8   9   -5.90    7.00
  -4   8   9   28.70   23.30
   3  -8  -9   -1.20    5.20
  -3   8   9  -27.80   15.60
  -3   8   9   -1.90    7.50
   2  -8  -9    0.20    5.80
   2  -8  -9   12.10    5.10
   2  -8  -9    2.20    4.10
  -2   8   9   -0.50    6.10
  -2   8   9   10.10   18.70
   1  -8  -9   30.10    8.40
   1  -8  -9   46.10   10.40
   1  -8  -9   20.70    8.60
  -1   8   9   31.90    9.30
  -1   8   9   12.40   19.00
   0  -8  -9    8.10    6.60
   0   8   9   -0.70    5.30
   0   8   9    6.60   16.70
   0   8   9    6.00    2.60
  -1  -8  -9   28.10   11.10
   1   8   9   51.59   24.70
   1   8   9   26.80    7.20
  -2  -8  -9   23.30   12.00
   2   8   9   18.30   20.20
   2   8   9   38.30    7.60
  -3  -8  -9   30.40   12.90
   3   8   9    0.40   21.10
  -4  -8  -9   30.60   16.10
   4   8   9   37.30   25.20
  -5  -8  -9   21.10   14.60
  -6  -8  -9   22.00   16.10
  -7  -8  -9   18.30   24.90
  -8  -8  -9   13.30   17.90
  -9  -8  -9   30.10   26.20
   3  -9  -9   31.90   10.20
   3  -9  -9   19.60    8.50
   3  -9  -9   10.00    6.90
  -3   9   9    2.10    7.70
  -3   9   9   -6.00   17.90
   2  -9  -9   21.70   10.30
   2  -9  -9   12.20    9.90
   2  -9  -9   15.40    7.00
  -2   9   9    2.20    7.40
  -2   9   9   23.50   21.20
   1  -9  -9   37.80   13.10
  -1   9   9   23.30    8.60
  -1   9   9    0.80   17.00
   0  -9  -9   11.30   10.80
   0   9   9   23.80    8.10
   0   9   9   15.90   18.20
  -1  -9  -9   38.60   15.00
   1   9   9   38.20   22.70
   1   9   9   54.79   10.30
  -2  -9  -9   42.60   17.30
  -2  -9  -9   34.20    7.30
   2   9   9   35.20    8.20
   2   9   9   25.80   22.30
  -3  -9  -9   27.80    6.10
  -3  -9  -9   48.10   18.80
   3   9   9   37.60   25.60
  -4  -9  -9   69.69   22.60
  -4  -9  -9   90.89   10.10
   4   9   9  111.99   36.60
  -5  -9  -9   62.89   24.10
  -5  -9  -9   39.70    5.40
  -6  -9  -9   29.40    4.10
  -7  -9  -9   63.09   26.40
  -8  -9  -9   50.49   24.10
  -8  -9  -9   19.20    3.70
  -8  -9  -9   23.60    3.80
   2 -10  -9   11.30   12.30
   2 -10  -9   24.00   13.00
  -2  10   9    7.00   20.30
  -2  10   9    9.10    8.40
   1 -10  -9   14.40   12.80
  -1  10   9   25.70    8.30
  -1  10   9    3.90   18.00
   0 -10  -9   13.80   13.10
   0 -10  -9   11.80    6.30
   0  10   9   11.60    7.80
   0  10   9   33.40   22.60
  -1 -10  -9    2.40    4.50
  -1 -10  -9   20.80   16.50
   1  10   9   12.30    6.50
   1  10   9   14.20   21.60
  -2 -10  -9   19.10    5.90
  -2 -10  -9   23.30   13.90
   2  10   9   13.50    6.80
   2  10   9   12.90   22.00
  -3 -10  -9   12.90    4.60
  -3 -10  -9   23.40   16.70
   3  10   9   33.20   23.50
  -4 -10  -9   47.90   23.30
  -4 -10  -9   22.50    6.00
   4  10   9   49.00   29.90
  -5 -10  -9   25.00    5.50
  -5 -10  -9   15.40   13.80
  -6 -10  -9   39.90   21.90
  -6 -10  -9   17.40    5.20
  -7 -10  -9   14.00    4.50
  -7 -10  -9   26.90   22.70
   1 -11  -9   -0.90    5.90
   1 -11  -9   26.90   17.20
  -1  11   9   12.40    3.50
  -1  11   9    0.10   19.00
  -1  11   9    3.70    7.70
   0 -11  -9   28.50   17.00
   0 -11  -9    5.10    6.50
   0  11   9   -2.30    7.30
   0  11   9   30.10   24.70
   0  11   9    6.40    4.40
  -1 -11  -9    1.60    5.40
  -1 -11  -9    4.00   14.60
   1  11   9   12.10   23.10
   1  11   9    9.30    8.70
  -2 -11  -9   -3.50   14.80
  -2 -11  -9    2.50    4.70
   2  11   9  -10.10    6.00
   2  11   9   20.60   24.00
  -3 -11  -9    1.70    4.30
   3  11   9    2.50   22.90
  -4 -11  -9   40.80   18.50
  -4 -11  -9    3.20    4.70
   4  11   9   18.20   24.20
  -5 -11  -9   13.20   17.00
  -5 -11  -9    0.70    4.30
  -2   2 -10   39.80    9.50
   2  -2  10    8.30   15.10
   2  -2  10   50.49   16.90
   2  -2  10   26.20   10.80
  -3   2 -10   43.10   10.30
   3  -2  10   21.50    7.30
   3  -2  10   35.50   14.10
   3  -2  10    7.40   11.80
  -4   2 -10    0.60    5.90
   4  -2  10   13.40    6.40
   4  -2  10   23.70   14.00
  -5   2 -10   28.90    7.90
   5  -2  10   21.40    7.70
   5  -2  10   32.30   15.40
   5  -2  10   12.70   11.60
  -6   2 -10   41.50    8.90
   6  -2  10   24.40   15.80
   6  -2  10   26.40   15.20
   6  -2  10   26.30    7.50
  -7   2 -10   33.00    8.30
   7  -2  10    5.10   12.50
   7  -2  10   29.10    7.90
   7  -2  10   18.40   18.60
   0   1 -10   53.49   10.30
   0  -1  10   21.40   18.20
   0  -1  10   48.40   14.80
   0  -1  10   65.09   15.30
  -1   1 -10   76.89   12.70
   1  -1  10   58.79   17.20
   1  -1  10   70.09   15.20
  -2   1 -10   52.79   11.10
  -2   1 -10   49.90   10.50
   2  -1  10   54.39   11.80
   2  -1  10   60.39   17.60
   2  -1  10   27.40   16.40
  -3   1 -10   29.30    8.60
  -3   1 -10   35.60    9.40
   3  -1  10   21.10    8.00
   3  -1  10   33.70   15.10
   3  -1  10   30.70   15.60
  -4   1 -10   63.19   12.00
   4  -1  10   73.79   13.00
   4  -1  10   72.69   20.00
  -5   1 -10   43.20    9.50
   5  -1  10   36.80   17.00
   5  -1  10   20.80   14.70
   5  -1  10   29.40    7.80
  -6   1 -10   28.30    7.70
  -6   1 -10   26.60    8.20
   6  -1  10   44.10    9.20
   6  -1  10   38.90   17.70
   6  -1  10   23.00   14.50
  -7   1 -10   33.50    8.40
   7  -1  10   25.30    7.50
   7  -1  10   27.60   18.90
   7  -1  10   56.89   21.00
  -8   1 -10   27.70    7.50
   8  -1  10   14.80   15.00
   8  -1  10   43.10   20.60
   8  -1  10   20.70    6.30
   1   0 -10   46.00   10.40
   1   0 -10   45.40    8.80
  -1   0  10    7.60   17.00
   0   0 -10   63.09   11.30
   0   0 -10   44.60   11.40
   0   0  10   67.89   10.60
   0   0  10   69.09   11.40
  -1   0 -10  118.19   17.30
  -1   0 -10  107.09   14.40
   1   0  10  104.19   16.80
  -2   0 -10  129.09   17.50
  -2   0 -10  126.49   16.50
   2   0  10  169.08   18.60
   2   0  10  127.19   20.90
  -3   0 -10   74.99   12.00
   3   0  10   55.49   10.60
   3   0  10   63.99   17.40
   3   0  10   21.90   18.30
  -4   0 -10  173.08   18.40
   4   0  10  141.89   16.90
   4   0  10  150.28   23.70
   4   0  10   86.59   29.90
  -5   0 -10  124.69   16.10
   5   0  10  156.08   24.80
   5   0  10  112.19   15.00
  -6   0 -10  103.59   14.20
   6   0  10  120.39   13.80
   6   0  10   87.69   27.30
   6   0  10  110.89   26.90
  -7   0 -10  113.99   15.20
  -7   0 -10  121.89   15.50
   7   0  10  149.79   34.80
   7   0  10  128.39   32.70
   7   0  10  124.19   14.70
  -8   0 -10   31.40    8.30
  -8   0 -10   39.70    8.90
   8   0  10   64.19   23.10
   8   0  10   28.50    6.80
  -9   0 -10   38.60    9.50
  -9   0 -10   53.09    8.80
   9   0  10   49.99   23.10
   2  -1 -10   46.40    8.00
   2  -1 -10   14.00   18.90
   2  -1 -10   23.20    8.50
  -2   1  10  -11.00   16.00
   1  -1 -10   70.29   13.20
   1  -1 -10   56.59   10.40
   0  -1 -10  112.49   15.80
   0  -1 -10   69.19   12.10
   0   1  10   52.79   25.30
  -1  -1 -10  126.59   15.80
   1   1  10  100.69   13.00
   1   1  10  111.39   13.40
  -2  -1 -10  126.89   15.80
   2   1  10  113.79   15.00
   2   1  10  102.19   17.10
  -3  -1 -10  225.08   22.50
   3   1  10  182.28   27.00
   3   1  10  127.29   35.60
   3   1  10  214.58   21.80
   4   1  10  176.78   18.50
   4   1  10  147.49   24.70
   4   1  10  165.78   38.40
  -5  -1 -10  225.78   21.90
   5   1  10  185.98   20.50
   5   1  10  152.18   39.10
   5   1  10  187.98   30.20
  -6  -1 -10  161.88   16.90
   6   1  10  125.19   30.80
   6   1  10  137.09   15.20
   6   1  10   86.89   30.10
  -7  -1 -10  177.68   18.20
   7   1  10  123.79   33.90
   7   1  10  151.88   16.40
  -8  -1 -10  136.39   15.00
  -8  -1 -10  120.39   15.40
   8   1  10  124.49   33.60
   8   1  10  109.79   12.80
  -9  -1 -10  104.79   12.20
  -9  -1 -10   70.89   12.80
   9   1  10   70.29   29.30
 -10  -1 -10   50.79   10.60
 -10  -1 -10   67.19   34.10
 -10  -1 -10   37.70    8.00
  10   1  10   99.09   32.10
   2  -2 -10   16.90    8.00
   2  -2 -10   55.99   26.30
  -2   2  10   18.90   17.90
  -2   2  10    6.20    8.30
   1  -2 -10    4.50    6.60
  -1   2  10   -1.60   16.50
   0  -2 -10   38.90    9.50
   0   2  10    7.20   17.20
  -1  -2 -10   28.40    8.00
   1   2  10   -3.40   13.10
  -2  -2 -10   22.70    7.40
   2   2  10    4.60    5.60
   2   2  10   11.00   15.30
  -3  -2 -10  151.98   16.30
   3   2  10   89.49   30.00
   3   2  10  120.49   14.10
   3   2  10  100.09   17.90
  -4  -2 -10   94.99   13.70
   4   2  10   72.69    9.80
   4   2  10   72.79   19.50
   4   2  10   95.59   29.40
  -5  -2 -10  117.79   14.00
   5   2  10   90.39   10.70
   5   2  10   85.49   28.30
   5   2  10   80.39   22.90
  -6  -2 -10  116.59   13.10
   6   2  10   78.19    8.90
   6   2  10   89.29   28.00
   6   2  10  101.79   27.40
  -7  -2 -10   30.80    7.90
  -7  -2 -10   62.69   25.80
   7   2  10   13.00   14.50
  -8  -2 -10   58.69    9.90
   8   2  10   80.19   26.00
  -9  -2 -10   38.50   23.90
  -9  -2 -10   30.70    7.20
   9   2  10   40.50   22.50
 -10  -2 -10   33.50    7.10
 -10  -2 -10   39.00   29.40
  10   2  10   19.40   21.60
   3  -3 -10   37.60    9.30
  -3   3  10   27.50   11.30
  -3   3  10    2.10   17.50
   2  -3 -10   46.70    9.80
   2  -3 -10   18.40   13.90
  -2   3  10   38.60   12.10
  -2   3  10   27.40   23.40
   1  -3 -10   49.99   10.50
  -1   3  10   64.99   13.60
  -1   3  10   16.60   21.60
   0  -3 -10   36.20    9.10
   0   3  10   35.00   10.10
  -1  -3 -10    3.90    5.80
   1   3  10   22.90    7.70
   1   3  10   11.60   16.10
  -2  -3 -10   14.60    6.60
   2   3  10    2.70    4.30
   2   3  10    1.90    4.60
   2   3  10   11.90   13.70
  -3  -3 -10    0.90    5.60
   3   3  10   12.50    8.60
   3   3  10   18.80   19.00
   3   3  10   -2.50    3.70
   3   3  10   11.50    5.20
   3   3  10    5.10    3.40
  -4  -3 -10   -5.70    4.80
   4   3  10    1.60    2.30
   4   3  10    5.60    2.80
   4   3  10    3.90    9.40
   4   3  10    6.30   15.80
  -5  -3 -10   -3.80    5.00
   5   3  10    1.70   10.30
   5   3  10    7.00   17.30
  -6  -3 -10   17.50    7.20
  -6  -3 -10    9.10   16.40
   6   3  10   18.40   14.90
  -7  -3 -10   24.10   18.70
  -7  -3 -10   30.00    7.50
   7   3  10    2.10   13.90
  -8  -3 -10   29.50    7.70
  -8  -3 -10   29.70   26.20
   8   3  10   24.80   15.90
  -9  -3 -10   51.89   28.40
  -9  -3 -10   49.30    9.20
   9   3  10  117.09   36.30
 -10  -3 -10   54.89   28.90
 -10  -3 -10   31.80    7.20
  10   3  10   29.80   25.00
   3  -4 -10   39.00    9.40
  -3   4  10   28.90   21.50
  -3   4  10   44.90   12.10
   2  -4 -10   13.50   16.50
   2  -4 -10   26.50    8.20
  -2   4  10   32.80   11.20
  -2   4  10   -2.90   18.20
   1  -4 -10   98.49   13.60
  -1   4  10   58.69   12.80
  -1   4  10   24.00   20.50
   0  -4 -10   54.99   10.70
   0   4  10   38.60    9.90
   0   4  10   27.10   22.40
  -1  -4 -10   71.99   12.40
   1   4  10   66.29    8.70
   1   4  10   57.89   11.30
   1   4  10   43.20   24.60
   2   4  10   83.99   11.60
   2   4  10  109.29   11.90
   2   4  10   62.59   28.60
  -3  -4 -10   38.90    9.10
   3   4  10   40.00   21.40
   3   4  10   47.30   12.50
   3   4  10   26.80    5.40
   3   4  10   21.60    6.50
  -4  -4 -10    5.40    6.40
  -4  -4 -10   19.30   10.70
   4   4  10    6.30   17.70
   4   4  10   20.80   12.20
  -5  -4 -10   21.30    7.30
  -5  -4 -10   50.59   18.60
   5   4  10   22.20   14.50
   5   4  10   23.80   13.30
  -6  -4 -10    5.00    5.90
  -6  -4 -10    6.00   14.30
   6   4  10   10.30   11.80
  -7  -4 -10   10.70   15.50
  -7  -4 -10   33.50    8.50
   7   4  10   26.20   17.60
  -8  -4 -10   20.50    7.00
  -8  -4 -10   15.00   19.20
   8   4  10   26.80   17.40
  -9  -4 -10   11.40    6.10
  -9  -4 -10    2.80   16.20
   9   4  10    6.50   18.80
 -10  -4 -10   18.70    6.20
 -10  -4 -10  -16.70   20.60
  10   4  10  -14.30   16.80
   3  -5 -10   25.10   18.50
   3  -5 -10   25.20    8.20
  -3   5  10   55.99   23.90
  -3   5  10   33.20   11.70
   2  -5 -10   13.50    7.10
  -2   5  10   21.10    9.80
  -2   5  10  -11.80   18.00
   1  -5 -10   44.80    9.20
  -1   5  10   19.90   22.90
  -1   5  10   21.60    9.20
   0  -5 -10   42.50    9.50
   0   5  10   42.90   24.70
   0   5  10   26.00    8.50
  -1  -5 -10   88.99   13.30
   1   5  10   36.60   22.70
   1   5  10   70.79   11.70
   1   5  10   65.39    8.70
  -2  -5 -10  113.99   14.60
   2   5  10   73.69   29.50
   2   5  10  104.49   11.60
   2   5  10   87.29   11.70
  -3  -5 -10  156.38   17.60
   3   5  10  140.19   39.00
   3   5  10  117.99   13.40
   3   5  10  157.88   15.70
  -4  -5 -10   98.29   15.40
   4   5  10   98.99   33.00
   4   5  10  111.89   13.60
  -5  -5 -10  102.79   23.80
  -5  -5 -10   85.69   14.20
   5   5  10   89.89   22.60
   5   5  10   81.09   30.00
  -6  -5 -10   32.60   17.30
  -6  -5 -10   50.59    9.70
   6   5  10   36.90   18.10
  -7  -5 -10   18.60    6.70
  -7  -5 -10   42.50   22.20
  -8  -5 -10    6.70    5.20
   8   5  10   17.40   17.90
  -9  -5 -10  -14.90   15.40
  -9  -5 -10   -4.60    5.20
   9   5  10    6.90   19.50
 -10  -5 -10  -10.80   18.10
 -10  -5 -10   -2.10    4.80
  10   5  10    3.00   21.40
   3  -6 -10   -0.50    4.90
   3  -6 -10  -15.90   20.10
  -3   6  10   12.90   20.50
  -3   6  10    4.30    8.10
   2  -6 -10    5.10    6.00
  -2   6  10   12.70   21.70
  -2   6  10   19.90    8.20
   1  -6 -10   13.00    6.50
  -1   6  10    4.10    5.90
  -1   6  10    7.90   22.70
   0  -6 -10   34.40    9.20
   0   6  10   29.90   24.60
   0   6  10   28.80    8.60
  -1  -6 -10   82.79   13.70
   1   6  10   66.39    8.30
   1   6  10   60.59   10.50
   1   6  10   45.10   23.50
  -2  -6 -10    2.40    6.20
  -2  -6 -10    9.50    6.30
   2   6  10   21.20   19.60
   2   6  10    8.80    4.10
   2   6  10    7.50    3.80
  -3  -6 -10    9.30    6.70
  -3  -6 -10   29.30   11.00
   3   6  10   14.10    3.20
   3   6  10    9.70    4.70
   3   6  10   33.60   20.00
  -4  -6 -10   35.00   14.50
  -4  -6 -10   25.70    8.40
   4   6  10   41.20    8.20
   4   6  10   46.70   25.80
  -5  -6 -10   46.80   18.60
   5   6  10   44.30   24.80
   5   6  10   58.09   20.40
  -6  -6 -10   80.89   24.20
  -6  -6 -10   57.29   11.60
   6   6  10  109.59   29.00
  -7  -6 -10   29.40   18.80
   7   6  10   45.60   21.50
  -8  -6 -10   15.10    7.10
   8   6  10   13.80   14.90
  -9  -6 -10   -1.30    5.10
  -9  -6 -10   15.30   15.90
   9   6  10   -5.00   15.30
 -10  -6 -10   37.00   20.60
 -10  -6 -10    3.00    6.00
  10   6  10    3.50   19.00
   3  -7 -10   -1.80    5.90
  -3   7  10  -13.20   17.50
  -3   7  10    1.40    8.10
   2  -7 -10   -3.80    4.90
  -2   7  10   10.90    7.70
  -2   7  10  -12.00   16.10
   1  -7 -10    0.00    6.10
  -1   7  10   23.50    8.30
  -1   7  10    6.30   18.90
   0  -7 -10    6.50    6.70
   0   7  10    8.50    5.90
   0   7  10    5.60   19.00
  -1  -7 -10   22.40    5.40
  -1  -7 -10   28.30    8.80
   1   7  10   18.00    6.30
   1   7  10   28.10    5.00
   1   7  10    6.40   22.40
  -2  -7 -10   18.00    9.70
  -2  -7 -10    3.90    5.80
   2   7  10    8.20    4.30
   2   7  10   12.20    3.90
   2   7  10    5.70   17.40
  -3  -7 -10   19.50    9.70
  -3  -7 -10    5.20    5.90
   3   7  10   -2.30   17.50
   3   7  10   12.30    3.30
   3   7  10   21.40    5.80
  -4  -7 -10    4.50   12.00
   4   7  10   33.00   23.20
  -5  -7 -10    4.30   11.70
  -6  -7 -10   16.20   13.30
  -7  -7 -10   18.30   15.60
   7   7  10   45.70   19.60
  -8  -7 -10    9.30   14.10
   8   7  10    4.50   16.80
  -9  -7 -10   49.20   22.10
   9   7  10   26.70   22.70
   2  -8 -10    9.30    7.00
  -2   8  10   11.80   20.20
  -2   8  10   -6.00    6.70
   1  -8 -10    5.10    6.80
  -1   8  10   -7.20    5.00
  -1   8  10   12.00   20.60
   0  -8 -10    5.90    4.60
   0  -8 -10    8.70    7.10
   0   8  10   -9.20   18.20
   0   8  10    2.10    5.30
  -1  -8 -10   11.00    8.00
  -1  -8 -10   -0.80    5.50
   1   8  10   15.30   20.10
   1   8  10   19.60    6.80
   1   8  10   11.40    3.40
  -2  -8 -10   -3.30    7.80
   2   8  10    0.00    3.90
   2   8  10    1.20   19.10
  -3  -8 -10    3.90    9.70
   3   8  10   -4.90   18.00
   3   8  10    3.80    3.10
  -4  -8 -10   17.10   12.50
   4   8  10   18.00   21.70
  -5  -8 -10   19.20   13.20
  -6  -8 -10   26.00   14.60
  -8  -8 -10    7.30   15.70
   2  -9 -10   10.70    7.40
  -2   9  10   14.00   22.10
  -2   9  10    1.00    6.60
   1  -9 -10    3.90    5.90
   1  -9 -10   -3.40    5.60
   1  -9 -10   12.80    6.70
  -1   9  10    3.20   19.00
  -1   9  10    1.80    6.50
   0  -9 -10    7.90    7.70
   0   9  10    3.80    1.80
   0   9  10    2.10   18.10
   0   9  10    3.30    6.10
  -1  -9 -10   11.30    9.10
   1   9  10   14.00    6.20
   1   9  10   15.60   24.20
  -2  -9 -10    2.60   10.40
   2   9  10    2.10   20.70
   2   9  10   10.70    5.80
  -3  -9 -10   -4.10    9.90
   3   9  10   -7.20   21.60
  -4  -9 -10   21.50   14.30
   4   9  10    5.00   20.70
  -5  -9 -10    7.40   13.80
  -7  -9 -10   33.10   18.60
   1 -10 -10   13.10   11.20
   1 -10 -10  -16.80    9.50
  -1  10  10   -5.10    6.00
  -1  10  10   10.00   23.10
   0 -10 -10    5.00   10.10
   0  10  10   13.20    7.50
   0  10  10   -7.60   21.60
  -1 -10 -10   24.80   12.30
   1  10  10   33.30   28.00
   1  10  10   14.10    7.50
  -2 -10 -10   11.40   12.60
   2  10  10  -16.50   21.60
   2  10  10    6.60    5.50
  -3 -10 -10   11.90   13.30
   3  10  10  -12.20   21.10
  -4 -10 -10    5.60   13.30
   4  10  10   36.60   25.70
   5  10  10    0.90   25.20
  -6 -10 -10   -4.00   15.50
  -1 -11 -10   20.90   15.60
   1  11  10   15.00   26.20
  -2 -11 -10   -0.90    4.50
  -2 -11 -10   22.20   16.60
   2  11  10  -26.60   25.70
   2  11  10    5.00    6.90
  -3 -11 -10    2.10    3.80
   3  11  10  -13.50   28.60
  -4 -11 -10    4.50    4.30
  -4 -11 -10   25.60   18.20
   4  11  10   -2.00   24.70
  -2   0 -11   30.10    9.00
   2   0  11   18.30   10.40
   2   0  11  -10.40   14.30
   2   0  11   18.30    7.20
  -3   0 -11   12.80    7.00
   3   0  11    1.10   15.60
   3   0  11   13.00    6.80
   3   0  11   12.20    9.70
  -4   0 -11   37.60   10.00
   4   0  11   26.70   11.00
   4   0  11   28.80    7.10
  -5   0 -11   17.40    7.00
   5   0  11   12.20    5.90
   5   0  11   10.60    9.30
   5   0  11   49.60   21.10
  -6   0 -11    4.00    5.80
   6   0  11   34.50   15.60
   6   0  11   11.60    5.20
   6   0  11   30.10   18.00
  -7   0 -11    5.80    5.80
   7   0  11   18.20   11.70
   7   0  11   12.60    4.90
   7   0  11  -14.60   15.30
  -1  -1 -11   10.60    7.50
   1   1  11    4.60   19.00
  -2  -1 -11   38.60   10.00
   2   1  11   20.50    8.00
   2   1  11   33.70    8.90
   2   1  11   14.30   19.20
  -3  -1 -11   20.30    8.10
   3   1  11   33.10   12.50
   3   1  11   14.30   19.60
   3   1  11   17.10    5.80
  -4  -1 -11   30.80    8.90
   4   1  11   13.70   12.10
   4   1  11   34.10    7.30
   4   1  11    7.50   16.60
  -5  -1 -11   34.00    9.20
   5   1  11   36.90   15.70
   5   1  11   39.10   19.10
   5   1  11   36.70    7.30
  -6  -1 -11   49.99   10.20
   6   1  11   35.80   17.50
   6   1  11   40.70    8.10
   6   1  11   14.80   19.40
  -7  -1 -11   66.89   11.10
   7   1  11   60.09   26.60
   7   1  11   61.89    9.70
   7   1  11   77.69   23.60
  -8  -1 -11   16.30    7.40
   8   1  11   15.80   22.40
   8   1  11   28.30   21.10
   8   1  11   16.50    4.50
   0  -2 -11    6.40    7.20
   0   2  11  -14.30   14.10
   1   2  11   21.60   19.70
  -2  -2 -11    6.90    7.00
   2   2  11   -3.80   15.80
  -3  -2 -11   51.99   11.10
   3   2  11   10.70   18.00
   3   2  11   80.29   11.20
  -4  -2 -11    9.80    6.90
   4   2  11   21.30   12.00
   4   2  11   11.90    4.80
   4   2  11   33.20   21.00
  -5  -2 -11   20.20    7.90
   5   2  11   18.80    5.20
   5   2  11   -4.40   16.60
   5   2  11   33.90   14.20
  -6  -2 -11   35.20    8.80
   6   2  11   27.90    5.10
   6   2  11   50.39   19.60
   6   2  11   50.89   25.80
  -7  -2 -11   87.09   13.20
   7   2  11   69.29   23.70
   7   2  11   80.99   29.90
  -8  -2 -11  104.89   13.40
   8   2  11   65.89   24.50
  -9  -2 -11  106.29   38.60
  -9  -2 -11   80.89   12.50
   9   2  11   51.39   25.70
   1  -3 -11   10.30    7.50
  -1   3  11    2.00   19.10
  -1   3  11    3.40    7.70
   0  -3 -11   21.10    8.50
   0   3  11   28.90    9.10
   0   3  11   27.00   19.00
  -1  -3 -11   17.40    7.80
   1   3  11   15.90    7.80
   1   3  11   10.70   21.00
  -2  -3 -11   -1.10    5.80
   2   3  11    6.50   18.70
   2   3  11    9.40    5.40
  -3  -3 -11   16.60    7.50
   3   3  11   22.70    6.10
   3   3  11   27.20    8.80
   3   3  11   13.90    5.60
   3   3  11   21.40   21.60
  -4  -3 -11   41.40   10.00
   4   3  11   30.90    5.80
   4   3  11   24.80   12.20
   4   3  11   27.90    5.70
   4   3  11   19.60   22.40
  -5  -3 -11   42.10    9.30
   5   3  11   26.40    3.70
   5   3  11   42.30   16.70
   5   3  11   13.00   21.00
  -6  -3 -11   57.79   11.30
   6   3  11   43.70   16.90
   6   3  11   61.49   29.10
  -7  -3 -11   56.39   25.50
  -7  -3 -11   42.50    9.50
   7   3  11   42.80   21.20
   7   3  11   53.19   24.30
  -8  -3 -11   52.29   10.00
   8   3  11   28.50   19.40
  -9  -3 -11  110.49   35.70
  -9  -3 -11   49.70    9.60
   9   3  11   15.00   21.00
   1  -4 -11   15.50    7.60
  -1   4  11   22.70    9.30
  -1   4  11   11.20   21.80
   0  -4 -11   22.10    8.40
   0   4  11    9.40    7.50
   0   4  11  -16.20   17.20
  -1  -4 -11   31.30    9.70
   1   4  11   52.69   10.70
   1   4  11   34.90   25.70
  -2  -4 -11   25.40    9.50
   2   4  11   32.30    7.30
   2   4  11   17.00   22.20
  -3  -4 -11   25.10    9.40
   3   4  11   28.20   23.80
   3   4  11   36.70    6.80
  -4  -4 -11   70.49   12.00
   4   4  11   45.80    5.20
   4   4  11   35.90    5.00
   4   4  11   37.70   25.50
   4   4  11   70.49   18.20
  -5  -4 -11   49.40   11.10
   5   4  11   18.60   20.70
   5   4  11   59.99   17.80
  -6  -4 -11   93.09   26.90
  -6  -4 -11   52.59   10.80
   6   4  11   25.80   15.20
   6   4  11   52.69   27.50
  -7  -4 -11   41.50   10.00
  -7  -4 -11   58.89   25.60
   7   4  11   55.69   19.80
  -8  -4 -11   11.30    7.50
   8   4  11   21.20   16.80
  -9  -4 -11    9.70    6.40
  -9  -4 -11   18.10   23.00
   9   4  11   10.10   20.00
   1  -5 -11   63.39   12.00
  -1   5  11   37.90   24.00
  -1   5  11   32.40   10.90
   0  -5 -11   52.09   11.30
   0   5  11   42.30   26.80
   0   5  11   37.60   10.30
  -1  -5 -11   53.39   10.80
   1   5  11   18.50   24.30
   1   5  11   40.90    9.40
  -2  -5 -11   19.60    8.10
   2   5  11   36.50    7.10
   2   5  11   30.90   21.00
   2   5  11   31.80    7.10
  -3  -5 -11   57.89   11.20
   3   5  11   40.40    7.90
   3   5  11   40.30    6.60
   3   5  11   29.20   24.40
  -4  -5 -11    2.40    6.20
  -4  -5 -11   14.90   12.50
   4   5  11  -11.20   20.50
  -5  -5 -11    7.30    7.20
  -5  -5 -11   33.90   15.80
   5   5  11   25.80   13.50
   5   5  11   18.20   23.20
  -6  -5 -11   21.70    7.70
  -6  -5 -11   19.90   17.90
   6   5  11    6.50   20.00
   6   5  11    9.00   13.60
  -7  -5 -11   22.10   19.80
   7   5  11   35.10   17.30
   8   5  11   43.40   22.50
  -9  -5 -11   -7.20    5.40
  -9  -5 -11  -23.00   17.40
   9   5  11    7.40   19.80
   1  -6 -11   13.40    7.60
  -1   6  11   15.20    8.10
  -1   6  11   -7.40   15.80
   0  -6 -11   23.80    9.00
   0   6  11   38.30   10.10
   0   6  11    4.20   19.60
  -1  -6 -11   10.50    7.80
   1   6  11   16.10    6.60
   1   6  11   24.40   23.30
   1   6  11   17.60    4.70
  -2  -6 -11   58.59   11.40
   2   6  11   45.50   28.20
   2   6  11   46.80    7.80
   2   6  11   32.90    7.70
  -3  -6 -11   97.79   15.50
   3   6  11   56.19   32.70
   3   6  11   89.59   11.50
   3   6  11   81.29    9.10
  -4  -6 -11   68.09   13.40
   4   6  11   75.99   33.90
  -5  -6 -11  106.79   25.50
  -5  -6 -11   69.29   13.40
   5   6  11   99.59   33.90
  -6  -6 -11   34.90    9.70
  -6  -6 -11   70.39   22.40
   6   6  11   16.10   19.80
   6   6  11   33.00   17.40
  -7  -6 -11   -0.40   11.90
  -7  -6 -11    9.20    7.10
   7   6  11   16.80   16.60
  -8  -6 -11   32.70    8.60
   8   6  11   29.00   20.60
  -9  -6 -11   25.30    7.50
  -9  -6 -11   32.70   24.10
   9   6  11   11.40   21.00
   1  -7 -11    9.50    6.60
  -1   7  11   20.80   22.80
  -1   7  11   19.90    8.10
   0  -7 -11   21.00    8.40
   0   7  11    1.70   22.10
   0   7  11   18.30    7.30
  -1  -7 -11   16.60    8.30
   1   7  11   25.20    6.80
   1   7  11   -5.40   19.90
   1   7  11   14.20    4.00
  -2  -7 -11   16.90    8.80
   2   7  11   36.90   21.60
   2   7  11   26.20    6.10
   2   7  11   22.70    5.50
  -3  -7 -11   25.60   10.60
  -3  -7 -11   16.50    8.30
   3   7  11   15.40    5.80
   3   7  11  -23.90   18.60
  -4  -7 -11   35.10   10.00
  -4  -7 -11   66.69   19.60
   4   7  11   48.50   29.60
  -5  -7 -11   59.79   12.40
  -5  -7 -11   88.69   23.40
   5   7  11   84.09   33.80
  -6  -7 -11   50.49   11.00
  -6  -7 -11   71.19   21.70
  -7  -7 -11   35.80    9.40
  -7  -7 -11   59.09   22.70
   7   7  11   63.99   24.40
  -8  -7 -11   20.60    7.30
  -8  -7 -11   60.99   21.10
   8   7  11   23.40   21.20
   1  -8 -11   21.30    8.70
  -1   8  11  -25.10   21.50
  -1   8  11   15.80    7.80
   0  -8 -11    2.50    7.40
   0   8  11    5.90    6.50
   0   8  11   -9.10   22.90
  -1  -8 -11   20.30    9.20
   1   8  11   57.19   29.10
   1   8  11   26.80    4.90
   1   8  11   14.90    6.40
  -2  -8 -11   15.00    8.50
  -2  -8 -11   15.50    9.00
   2   8  11    6.60    4.20
   2   8  11   12.10   23.40
   2   8  11    8.80    4.90
  -3  -8 -11   17.40   11.30
  -3  -8 -11    2.00    7.40
   3   8  11    8.50    3.20
   3   8  11   13.80    4.90
   3   8  11   10.40   24.00
  -4  -8 -11    2.30   10.00
  -4  -8 -11   -0.30    6.20
   4   8  11    9.40   24.60
  -5  -8 -11    2.10   12.70
   5   8  11   17.70   19.20
  -6  -8 -11   24.10   12.20
  -8  -8 -11   59.19   23.40
   0  -9 -11    4.20    6.40
   0   9  11   -7.70   25.70
   0   9  11   11.20    8.10
  -1  -9 -11    7.90    7.00
  -1  -9 -11   35.80    9.80
   1   9  11   36.30    8.80
   1   9  11   -6.50   23.30
   1   9  11   26.40    4.90
  -2  -9 -11   20.00    8.20
  -2  -9 -11   34.30   11.10
   2   9  11   14.40    5.40
   2   9  11   22.90    6.40
   2   9  11   10.00   27.10
  -3  -9 -11   29.20   12.90
   3   9  11   -8.90   21.10
  -4  -9 -11   11.30   11.90
   4   9  11   30.50   28.10
  -5  -9 -11    3.40   12.80
   5   9  11   31.50   27.90
  -7  -9 -11   19.80   19.70
  -2 -10 -11   15.00   12.10
   2  10  11   10.70    5.60
   2  10  11    6.60   28.30
  -3 -10 -11   31.50   14.80
   3  10  11  -39.40   18.70
  -4 -10 -11   14.90   14.80
   4  10  11  -17.20   24.10
   5  10  11   12.50   28.90
  -3  -2 -12   19.10    8.20
   3   2  12   33.50    7.40
   3   2  12   20.70    7.70
   3   2  12   10.20   22.70
  -4  -2 -12   24.90    8.90
   4   2  12    8.70   10.40
   4   2  12    6.80    4.50
   4   2  12    7.40   19.60
  -5  -2 -12    4.60    6.20
   5   2  12    0.10   21.20
   5   2  12   13.80    4.40
   5   2  12   17.90   10.60
  -6  -2 -12    5.80    5.80
   6   2  12    6.00    3.20
   6   2  12   23.70   14.50
   6   2  12   -5.20   20.00
  -7  -2 -12    2.50    5.20
   7   2  12   15.60   24.20
  -2  -3 -12   17.50    8.80
   2   3  12   12.00   20.90
   2   3  12   16.80    7.90
  -3  -3 -12   20.10    8.30
   3   3  12   18.90    5.60
   3   3  12   -0.40   20.00
   3   3  12   22.40    6.90
  -4  -3 -12   40.90    9.80
   4   3  12   56.69   14.70
   4   3  12   28.90    6.30
   4   3  12   31.90   26.00
   4   3  12   20.10    5.70
  -5  -3 -12   44.40   10.10
   5   3  12   22.20    4.10
   5   3  12   26.20   12.30
   5   3  12   23.90    4.20
  -6  -3 -12   22.40    7.80
   6   3  12   34.10   15.70
   6   3  12  -14.00   19.70
  -7  -3 -12    9.50    6.90
   7   3  12  -14.10   21.60
   7   3  12   40.10   16.90
  -1  -4 -12  -12.30    5.10
   1   4  12    2.50    6.20
   1   4  12   24.80   23.40
  -2  -4 -12   -7.50    5.20
   2   4  12  -18.50   18.40
   2   4  12    2.90    5.40
  -3  -4 -12   -0.10    6.30
   3   4  12   -7.20    3.80
   3   4  12    2.10    4.10
   3   4  12   -8.40   16.60
  -4  -4 -12   -1.70    5.90
   4   4  12    5.40    2.60
   4   4  12  -23.40   14.80
   4   4  12    0.90    8.10
   4   4  12   -1.20    2.80
  -5  -4 -12   17.70    7.50
   5   4  12    1.40   19.60
   5   4  12    3.40   11.40
  -6  -4 -12    1.60    6.00
   6   4  12   14.80   12.90
   6   4  12   17.60   21.00
  -7  -4 -12    3.60   21.00
  -7  -4 -12   12.80    7.00
   7   4  12   11.30   15.60
   7   4  12   10.00   19.20
  -8  -4 -12    3.90    6.10
   8   4  12  -27.60   13.10
  -1  -5 -12   -4.70    6.20
   1   5  12   30.60   27.10
   1   5  12    0.50    6.60
  -2  -5 -12    9.50    8.30
   2   5  12   18.00    6.10
   2   5  12    8.20    6.00
   2   5  12   -4.50   20.50
  -3  -5 -12    4.50    7.40
   3   5  12    2.80    4.00
   3   5  12    4.50    3.40
   3   5  12   -6.60   19.80
  -4  -5 -12   -0.90    6.80
   4   5  12  -18.70   19.40
  -5  -5 -12    0.70    6.20
   5   5  12   -8.40   10.10
   5   5  12  -13.20   22.20
  -6  -5 -12  -13.80   16.80
  -6  -5 -12    8.20    7.30
   6   5  12   -0.20   10.20
   6   5  12    8.90   25.70
  -7  -5 -12    8.60    7.10
   7   5  12   -6.00   12.00
   7   5  12  -11.10   19.40
  -8  -5 -12   10.70    6.70
   8   5  12   15.60   15.50
  -1  -6 -12   -3.10    5.60
   1   6  12   22.20    7.40
   1   6  12  -27.60   20.40
  -2  -6 -12   -7.60    6.00
   2   6  12  -18.50   18.40
   2   6  12    0.40    4.70
   2   6  12    0.80    4.50
  -3  -6 -12    4.50    7.40
   3   6  12    6.00    3.30
   3   6  12  -14.40   18.70
   3   6  12   18.50    5.90
  -4  -6 -12   -1.50    6.90
   4   6  12   -8.20   22.00
  -5  -6 -12    9.50   16.40
  -5  -6 -12    8.90    6.80
   5   6  12   26.30   22.50
  -6  -6 -12   17.70   17.40
  -6  -6 -12    9.10    6.00
   6   6  12   18.00   25.40
   6   6  12    3.60   13.00
  -7  -6 -12   12.50   18.50
  -7  -6 -12    2.60    6.40
   7   6  12    2.70   24.80
   7   6  12    9.10   15.20
  -1  -7 -12    4.80    6.80
   1   7  12   -3.40    5.30
   1   7  12   11.10   21.50
  -2  -7 -12   -1.20    6.60
   2   7  12    1.60    4.30
   2   7  12  -14.40   18.60
   2   7  12   -1.30    4.30
  -3  -7 -12   22.00    8.30
   3   7  12   -7.40    5.00
   3   7  12    0.50    2.00
   3   7  12   -8.90   20.80
  -4  -7 -12   -6.00    9.50
  -4  -7 -12   13.00    8.10
   4   7  12  -19.10   20.60
  -5  -7 -12    0.60    6.30
  -5  -7 -12    2.80   13.60
   5   7  12  -14.40   20.10
  -6  -7 -12    0.00    6.30
  -6  -7 -12   18.30   16.70
  -7  -7 -12   -2.70    5.60
  -7  -7 -12   42.50   21.20
   7   7  12  -13.70   21.90
  -2  -8 -12    2.30    6.70
   2   8  12    1.30    4.00
   2   8  12    6.40    5.00
   2   8  12  -15.00   26.10
  -3  -8 -12    5.00    7.30
  -3  -8 -12  -14.90    7.70
   3   8  12   -4.00    5.30
   3   8  12  -17.70   21.50
  -4  -8 -12    9.40   12.00
  -4  -8 -12    6.90    6.70
   4   8  12  -22.50   19.50
  -5  -8 -12   19.70   15.30
  -5  -8 -12    9.50    6.10
   5   8  12    9.10   27.00
  -6  -8 -12   25.90   16.90
  -6  -8 -12   10.10    7.30
   6   8  12    4.60   25.80
  -3  -9 -12    3.60    6.80
   3   9  12  -13.90   26.40
  -4  -9 -12   -0.10    5.90
  -4  -9 -12   12.50   12.40
   4   9  12  -25.60   24.20
   0   0   0    0.00    0.00


_computing_structure_solution     'SHELXT 2018/2 (Sheldrick, 2018)'
_computing_structure_solution     'SHELXT 2018/2 (Sheldrick, 2018)'
;
_shelx_hkl_checksum                     92844

_publcif_info_exptl_table_max_cols 4
_publcif_info_exptl_table_use_headnotes n

data_AuLA
_publcif_datablock.id '{97989a2c-20f0-4fab-8f54-f87b6958573c}'

_chemical_name_systematic               ?
_chemical_name_common                   'MSK 003 148A'
_chemical_formula_moiety                'C19 H20 Au Cl N2'
_chemical_formula_sum                   'C19 H20 Au Cl N2'
_chemical_formula_iupac                 ?
_chemical_formula_weight                508.79

_chemical_melting_point                 ?

_space_group_crystal_system             monoclinic
_space_group_IT_number                  14
_space_group_name_H-M_alt               'P 1 21/n 1'
_space_group_name_Hall                  '-P 2yn'
loop_
    _space_group_symop_operation_xyz
    'x, y, z'
    '-x+1/2, y+1/2, -z+1/2'
    '-x, -y, -z'
    'x-1/2, -y-1/2, z-1/2'

_cell_length_a                          11.1105(8)
_cell_length_b                          8.7556(6)
_cell_length_c                          18.4838(13)
_cell_angle_alpha                       90
_cell_angle_beta                        99.620(3)
_cell_angle_gamma                       90
_cell_volume                            1772.8(2)
_cell_formula_units_Z                   4
_cell_measurement_reflns_used           8250
_cell_measurement_theta_min             2.3238
_cell_measurement_theta_max             25.4511
_cell_measurement_temperature           293.(2)

_exptl_crystal_description              block
_exptl_crystal_colour                   colourless
_exptl_crystal_size_max                 0.547
_exptl_crystal_size_mid                 0.355
_exptl_crystal_size_min                 0.119
_exptl_crystal_density_diffrn           1.906
_exptl_crystal_density_meas             ?
_exptl_crystal_density_method           'not measured'
_exptl_crystal_F_000                    976

_exptl_absorpt_coefficient_mu           8.449
_exptl_absorpt_correction_type          multi-scan
_exptl_absorpt_process_details          
;
SADABS-2016/2 - Bruker AXS area detector scaling and absorption correction
;
_exptl_absorpt_correction_T_min         0.17
_exptl_absorpt_correction_T_max         0.43

_exptl_special_details                  
;
; 

_diffrn_ambient_temperature             293.(2)

_diffrn_source                          'microfocus sealed tube'
_diffrn_source_type                     'INCOATEC I\mS 3.0'
_diffrn_source_power                    ?
_diffrn_source_current                  ?
_diffrn_source_voltage                  ?

_diffrn_radiation_probe                 x-ray
_diffrn_radiation_type                  ' Mo K\a'
_diffrn_radiation_wavelength            0.71073
_diffrn_radiation_monochromator         'multilayer mirror'

_diffrn_measurement_device              ?
_diffrn_measurement_device_type         'Bruker D8 VENTURE'
_diffrn_measurement_method              '\w and \p scan'

_diffrn_detector_area_resol_mean        7.3910

_diffrn_reflns_number                   26620
_diffrn_reflns_av_R_equivalents         0.0907
_diffrn_reflns_av_unetI/netI            0.0516
_diffrn_reflns_theta_min                2.00
_diffrn_reflns_theta_max                26.13
_diffrn_reflns_theta_full               25.24
_diffrn_measured_fraction_theta_max     0.996
_diffrn_measured_fraction_theta_full    0.996
_diffrn_reflns_limit_h_min              -13
_diffrn_reflns_limit_h_max              13
_diffrn_reflns_limit_k_min              -10
_diffrn_reflns_limit_k_max              10
_diffrn_reflns_limit_l_min              -22
_diffrn_reflns_limit_l_max              22

_refine_special_details                 
;
;

_reflns_number_total                    3521
_reflns_number_gt                       2804
_reflns_threshold_expression            'I > 2\s(I)'
_reflns_Friedel_coverage                0.000
_reflns_Friedel_fraction_max            .
_reflns_Friedel_fraction_full           .

_refine_ls_structure_factor_coef        Fsqd
_refine_ls_matrix_type                  full
_refine_ls_R_factor_all                 0.0465
_refine_ls_R_factor_gt                  0.0318
_refine_ls_wR_factor_gt                 0.0682
_refine_ls_wR_factor_ref                0.0748
_refine_ls_goodness_of_fit_ref          1.030
_refine_ls_restrained_S_all             1.030
_refine_ls_number_reflns                3521
_refine_ls_number_parameters            201
_refine_ls_number_restraints            0
_refine_ls_number_constraints           ?
_refine_ls_hydrogen_treatment           constr
_refine_ls_weighting_scheme             calc
_refine_ls_weighting_details            
    'w=1/[\s^2^(Fo^2^)+(0.0162P)^2^+2.8741P] where P=(Fo^2^+2Fc^2^)/3'

_atom_sites_solution_hydrogens          geom
_atom_sites_solution_primary            direct
_atom_sites_solution_secondary          difmap

_refine_ls_shift/su_max                 0.001
_refine_ls_shift/su_mean                0.000
_refine_diff_density_max                0.760
_refine_diff_density_min                -0.851
_refine_ls_extinction_method            'SHELXL-2019/1 (Sheldrick 2019)'
_refine_ls_extinction_coef              0.00027(13)

loop_
    _atom_type_symbol
    _atom_type_description
    _atom_type_scat_dispersion_real
    _atom_type_scat_dispersion_imag
    _atom_type_scat_source
    C C 0.0033 0.0016 'International Tables Vol C Tables 4.2.6.8 and 6.1.1.4'
    H H 0.0000 0.0000 'International Tables Vol C Tables 4.2.6.8 and 6.1.1.4'
    N N 0.0061 0.0033 'International Tables Vol C Tables 4.2.6.8 and 6.1.1.4'
    Cl Cl 0.1484 0.1585
     'International Tables Vol C Tables 4.2.6.8 and 6.1.1.4'
    Au Au -2.0133 8.8022
     'International Tables Vol C Tables 4.2.6.8 and 6.1.1.4'

_computing_data_collection              'Bruker Instrument Service vV6.2.6'
_computing_cell_refinement              'APEX3 v2017.3-0 (Bruker AXS)'
_computing_data_reduction               'SAINT V8.38A (Bruker AXS Inc., 2017)'
_computing_structure_solution           'SHELXT 2014/5 (Sheldrick, 2014)'
_computing_structure_refinement         'SHELXL-2019/1 (Sheldrick, 2019)'
_computing_molecular_graphics           'shelXle (C.B. Huebschle, rev 1365)'
_computing_publication_material         'WinGX, PublCIF'

loop_
    _atom_site_type_symbol
    _atom_site_label
    _atom_site_fract_x
    _atom_site_fract_y
    _atom_site_fract_z
    _atom_site_U_iso_or_equiv
    _atom_site_adp_type
    _atom_site_calc_flag
    _atom_site_refinement_flags_adp
    _atom_site_refinement_flags_occupancy
    _atom_site_refinement_flags_posn
    _atom_site_occupancy
    _atom_site_disorder_assembly
    _atom_site_disorder_group
    C C2 0.5601(5) 0.2197(6) 0.4613(3) 0.0356(13) Uani d . . . 1 . .
    C C4 0.7513(5) 0.2450(6) 0.4375(3) 0.0421(14) Uani d . . . 1 . .
    C C5 0.7411(6) 0.3396(6) 0.4940(3) 0.0435(14) Uani d . . . 1 . .
    C C10 0.5759(6) 0.3921(7) 0.5678(3) 0.0464(15) Uani d . . . 1 . .
    H H10A 0.488413 0.405153 0.553854 0.056000 Uiso calc U . R 1 . .
    H H10B 0.611876 0.492792 0.576203 0.056000 Uiso calc U . R 1 . .
    C C11 0.6009(5) 0.3023(6) 0.6389(3) 0.0378(13) Uani d . . . 1 . .
    C C12 0.5422(7) 0.3442(8) 0.6953(4) 0.065(2) Uani d . . . 1 . .
    H H12 0.486609 0.424446 0.689056 0.078000 Uiso calc U . R 1 . .
    C C13 0.5651(10) 0.2681(13) 0.7608(5) 0.098(3) Uani d . . . 1 . .
    H H13 0.526637 0.298368 0.799423 0.117000 Uiso calc U . R 1 . .
    C C14 0.7021(7) 0.1047(9) 0.7147(4) 0.068(2) Uiso d . . . 1 . .
    H H14 0.756110 0.022718 0.721247 0.081000 Uiso calc U . R 1 . .
    C C15 0.6433(10) 0.1494(12) 0.7693(5) 0.095(3) Uani d . . . 1 . .
    H H15 0.657033 0.097236 0.813786 0.114000 Uiso calc U . R 1 . .
    C C16 0.6808(6) 0.1822(7) 0.6495(3) 0.0494(16) Uani d . . . 1 . .
    H H16 0.721455 0.152701 0.611613 0.059000 Uiso calc U . R 1 . .
    C C30 0.6112(6) 0.0599(6) 0.3591(3) 0.0432(14) Uani d . . . 1 . .
    H H30A 0.532281 0.014575 0.361575 0.052000 Uiso calc U . R 1 . .
    H H30B 0.671791 -0.020753 0.367227 0.052000 Uiso calc U . R 1 . .
    C C31 0.6089(5) 0.1250(6) 0.2839(3) 0.0400(13) Uiso d . . . 1 . .
    C C32 0.6829(6) 0.0677(8) 0.2377(3) 0.0577(17) Uani d . . . 1 . .
    H H32 0.735827 -0.012383 0.253409 0.069000 Uiso calc U . R 1 . .
    C C33 0.6799(7) 0.1268(10) 0.1688(4) 0.073(2) Uani d . . . 1 . .
    H H33 0.730998 0.086889 0.138529 0.087000 Uiso calc U . R 1 . .
    C C34 0.6017(7) 0.2453(10) 0.1439(4) 0.067(2) Uani d . . . 1 . .
    H H34 0.600336 0.286551 0.097439 0.081000 Uiso calc U . R 1 . .
    C C35 0.5257(7) 0.3010(8) 0.1895(4) 0.065(2) Uani d . . . 1 . .
    H H35 0.471479 0.379507 0.173315 0.078000 Uiso calc U . R 1 . .
    C C36 0.5291(6) 0.2416(7) 0.2590(3) 0.0515(16) Uani d . . . 1 . .
    H H36 0.477409 0.280428 0.289207 0.062000 Uiso calc U . R 1 . .
    C C40 0.8579(6) 0.2105(8) 0.4023(4) 0.0585(17) Uani d . . . 1 . .
    H H40A 0.927010 0.268190 0.425761 0.088000 Uiso calc U . R 1 . .
    H H40B 0.839987 0.237480 0.351279 0.088000 Uiso calc U . R 1 . .
    H H40C 0.876100 0.103397 0.406880 0.088000 Uiso calc U . R 1 . .
    C C50 0.8322(6) 0.4434(8) 0.5369(4) 0.0631(19) Uani d . . . 1 . .
    H H50A 0.909124 0.432792 0.520286 0.095000 Uiso calc U . R 1 . .
    H H50B 0.841803 0.417366 0.588010 0.095000 Uiso calc U . R 1 . .
    H H50C 0.804436 0.547051 0.530135 0.095000 Uiso calc U . R 1 . .
    N N1 0.6230(4) 0.3213(5) 0.5074(2) 0.0392(11) Uani d . . . 1 . .
    N N3 0.6392(4) 0.1739(5) 0.4179(2) 0.0357(10) Uani d . . . 1 . .
    Cl Cl1 0.18790(15) 0.1069(2) 0.46248(10) 0.0598(4) Uani d . . . 1 . .
    Au Au1 0.38763(2) 0.16191(3) 0.46000(2) 0.04234(11) Uani d . . . 1 . .

loop_
    _atom_site_aniso_label
    _atom_site_aniso_U_11
    _atom_site_aniso_U_22
    _atom_site_aniso_U_33
    _atom_site_aniso_U_12
    _atom_site_aniso_U_13
    _atom_site_aniso_U_23
    C2 0.048(3) 0.032(3) 0.025(3) 0.006(2) 0.000(2) 0.012(2)
    C4 0.045(3) 0.045(3) 0.037(3) 0.003(3) 0.008(3) 0.009(3)
    C5 0.051(4) 0.049(3) 0.030(3) 0.005(3) 0.006(3) 0.008(3)
    C10 0.059(4) 0.043(3) 0.037(3) 0.009(3) 0.006(3) -0.002(3)
    C11 0.039(3) 0.043(3) 0.031(3) -0.002(3) 0.005(2) -0.004(2)
    C12 0.068(5) 0.075(5) 0.061(5) -0.004(4) 0.034(4) -0.009(4)
    C13 0.132(9) 0.130(8) 0.045(5) -0.032(7) 0.052(5) -0.009(5)
    C15 0.113(8) 0.123(8) 0.046(5) -0.045(6) 0.007(5) 0.031(5)
    C16 0.054(4) 0.056(4) 0.039(3) 0.006(3) 0.010(3) 0.012(3)
    C30 0.052(4) 0.038(3) 0.041(3) -0.002(3) 0.014(3) -0.004(2)
    C32 0.061(4) 0.075(5) 0.041(4) 0.013(4) 0.017(3) -0.008(3)
    C33 0.073(5) 0.109(6) 0.040(4) -0.009(5) 0.022(4) -0.018(4)
    C34 0.075(5) 0.096(6) 0.031(4) -0.030(5) 0.009(4) 0.004(4)
    C35 0.066(5) 0.064(4) 0.059(5) -0.007(4) -0.004(4) 0.009(4)
    C36 0.057(4) 0.055(4) 0.045(4) 0.001(3) 0.015(3) -0.002(3)
    C40 0.051(4) 0.073(4) 0.056(4) -0.002(3) 0.021(3) -0.002(3)
    C50 0.065(5) 0.071(5) 0.051(4) -0.001(4) 0.000(3) -0.005(3)
    N1 0.046(3) 0.048(3) 0.024(2) 0.005(2) 0.007(2) 0.003(2)
    N3 0.039(3) 0.040(2) 0.030(2) -0.001(2) 0.013(2) -0.0001(19)
    Cl1 0.0454(9) 0.0736(11) 0.0644(11) 0.0054(8) 0.0204(8) 0.0042(9)
    Au1 0.04404(16) 0.04748(16) 0.03747(15) 0.00625(11) 0.01252(10)
     0.00494(10)

_geom_special_details                   
;

All esds (except the esd in the dihedral angle between two l.s. planes)
are estimated using the full covariance matrix.  The cell esds are taken
into account individually in the estimation of esds in distances, angles
and torsion angles; correlations between esds in cell parameters are only
used when they are defined by crystal symmetry.  An approximate (isotropic)
treatment of cell esds is used for estimating esds involving l.s. planes.
;

loop_
    _geom_bond_atom_site_label_1
    _geom_bond_atom_site_label_2
    _geom_bond_site_symmetry_2
    _geom_bond_distance
    _geom_bond_publ_flag
    C2 N1 . 1.343(7) ?
    C2 N3 . 1.345(7) ?
    C2 Au1 . 1.979(6) ?
    C4 C5 . 1.352(8) ?
    C4 N3 . 1.385(7) ?
    C4 C40 . 1.476(9) ?
    C5 N1 . 1.385(8) ?
    C5 C50 . 1.487(8) ?
    C10 N1 . 1.449(8) ?
    C10 C11 . 1.517(8) ?
    C10 H10A . 0.970000 ?
    C10 H10B . 0.970000 ?
    C11 C12 . 1.368(9) ?
    C11 C16 . 1.370(8) ?
    C12 C13 . 1.368(12) ?
    C12 H12 . 0.930000 ?
    C13 C15 . 1.347(13) ?
    C13 H13 . 0.930000 ?
    C14 C15 . 1.349(12) ?
    C14 C16 . 1.370(9) ?
    C14 H14 . 0.930000 ?
    C15 H15 . 0.930000 ?
    C16 H16 . 0.930000 ?
    C30 N3 . 1.470(7) ?
    C30 C31 . 1.499(8) ?
    C30 H30A . 0.970000 ?
    C30 H30B . 0.970000 ?
    C31 C32 . 1.376(8) ?
    C31 C36 . 1.379(8) ?
    C32 C33 . 1.368(9) ?
    C32 H32 . 0.930000 ?
    C33 C34 . 1.382(11) ?
    C33 H33 . 0.930000 ?
    C34 C35 . 1.378(11) ?
    C34 H34 . 0.930000 ?
    C35 C36 . 1.380(9) ?
    C35 H35 . 0.930000 ?
    C36 H36 . 0.930000 ?
    C40 H40A . 0.960000 ?
    C40 H40B . 0.960000 ?
    C40 H40C . 0.960000 ?
    C50 H50A . 0.960000 ?
    C50 H50B . 0.960000 ?
    C50 H50C . 0.960000 ?
    Cl1 Au1 . 2.2787(17) ?

loop_
    _geom_angle_atom_site_label_1
    _geom_angle_atom_site_label_2
    _geom_angle_atom_site_label_3
    _geom_angle_site_symmetry_1
    _geom_angle_site_symmetry_3
    _geom_angle
    _geom_angle_publ_flag
    N1 C2 N3 . . 104.7(5) ?
    N1 C2 Au1 . . 125.2(4) ?
    N3 C2 Au1 . . 130.1(4) ?
    C5 C4 N3 . . 106.9(5) ?
    C5 C4 C40 . . 130.0(6) ?
    N3 C4 C40 . . 123.1(5) ?
    C4 C5 N1 . . 105.7(5) ?
    C4 C5 C50 . . 130.5(6) ?
    N1 C5 C50 . . 123.8(6) ?
    N1 C10 C11 . . 114.1(5) ?
    N1 C10 H10A . . 108.700000 ?
    C11 C10 H10A . . 108.700000 ?
    N1 C10 H10B . . 108.700000 ?
    C11 C10 H10B . . 108.700000 ?
    H10A C10 H10B . . 107.600000 ?
    C12 C11 C16 . . 118.5(6) ?
    C12 C11 C10 . . 118.7(6) ?
    C16 C11 C10 . . 122.8(5) ?
    C13 C12 C11 . . 120.1(8) ?
    C13 C12 H12 . . 119.900000 ?
    C11 C12 H12 . . 119.900000 ?
    C15 C13 C12 . . 120.0(8) ?
    C15 C13 H13 . . 120.000000 ?
    C12 C13 H13 . . 120.000000 ?
    C15 C14 C16 . . 118.8(8) ?
    C15 C14 H14 . . 120.600000 ?
    C16 C14 H14 . . 120.600000 ?
    C13 C15 C14 . . 121.3(8) ?
    C13 C15 H15 . . 119.300000 ?
    C14 C15 H15 . . 119.300000 ?
    C14 C16 C11 . . 121.2(7) ?
    C14 C16 H16 . . 119.400000 ?
    C11 C16 H16 . . 119.400000 ?
    N3 C30 C31 . . 113.3(4) ?
    N3 C30 H30A . . 108.900000 ?
    C31 C30 H30A . . 108.900000 ?
    N3 C30 H30B . . 108.900000 ?
    C31 C30 H30B . . 108.900000 ?
    H30A C30 H30B . . 107.700000 ?
    C32 C31 C36 . . 118.7(6) ?
    C32 C31 C30 . . 121.2(5) ?
    C36 C31 C30 . . 120.1(5) ?
    C33 C32 C31 . . 121.0(7) ?
    C33 C32 H32 . . 119.500000 ?
    C31 C32 H32 . . 119.500000 ?
    C32 C33 C34 . . 120.7(7) ?
    C32 C33 H33 . . 119.700000 ?
    C34 C33 H33 . . 119.700000 ?
    C35 C34 C33 . . 118.5(7) ?
    C35 C34 H34 . . 120.700000 ?
    C33 C34 H34 . . 120.700000 ?
    C34 C35 C36 . . 120.8(7) ?
    C34 C35 H35 . . 119.600000 ?
    C36 C35 H35 . . 119.600000 ?
    C31 C36 C35 . . 120.4(6) ?
    C31 C36 H36 . . 119.800000 ?
    C35 C36 H36 . . 119.800000 ?
    C4 C40 H40A . . 109.500000 ?
    C4 C40 H40B . . 109.500000 ?
    H40A C40 H40B . . 109.500000 ?
    C4 C40 H40C . . 109.500000 ?
    H40A C40 H40C . . 109.500000 ?
    H40B C40 H40C . . 109.500000 ?
    C5 C50 H50A . . 109.500000 ?
    C5 C50 H50B . . 109.500000 ?
    H50A C50 H50B . . 109.500000 ?
    C5 C50 H50C . . 109.500000 ?
    H50A C50 H50C . . 109.500000 ?
    H50B C50 H50C . . 109.500000 ?
    C2 N1 C5 . . 111.8(5) ?
    C2 N1 C10 . . 123.8(5) ?
    C5 N1 C10 . . 124.2(5) ?
    C2 N3 C4 . . 110.9(5) ?
[truncated: 811,512 more chars]
